# Supplementary material for: Geospatial and temporal mapping of detectable HIV-1 viral loads amid dolutegravir rollout in KwaZulu-Natal, South Africa
Source: PLOS Glob Public Health. 2024 May 28;4(5):e0003224. doi: 10.1371/journal.pgph.0003224 (PMC11132473; doi:10.1371/journal.pgph.0003224)
Supplement: S1 Data — (XLSX) [file pgph.0003224.s010.xlsx]

## Sheet: minimal_dataset
hcf_code	hcf_location_district	hcf_location_subdistrict	year	hcf_level_urbanization	hcf_level_care	median_age_per_hcf	median_log10_HIVVL_per_hcf	total_females_per_hcf	total_cases_per_hcf	cases_HIVVL_<400	cases_HIVVL_400-999	cases_HIVVL_≥1000
1	uThukela	Alfred Duma	2018	peri-urban	PHC/CHC/District Hospital	37	3.6201	1485	2306	2021	76	209
1	uThukela	Alfred Duma	2019	peri-urban	PHC/CHC/District Hospital	37	3.85	1597	2396	2043	74	279
1	uThukela	Alfred Duma	2020	peri-urban	PHC/CHC/District Hospital	38	3.91665	1586	2493	2167	54	272
1	uThukela	Alfred Duma	2021	peri-urban	PHC/CHC/District Hospital	38	3.3457	1874	3045	2544	151	350
1	uThukela	Alfred Duma	2022	peri-urban	PHC/CHC/District Hospital	39	3.2273	1195	1917	1573	108	236
2	eThekwini	eThekwini	2018	urban	PHC/CHC/District Hospital	35	3.97035	1408	2209	1933	53	223
2	eThekwini	eThekwini	2019	urban	PHC/CHC/District Hospital	36	3.849	1628	2452	2183	45	224
2	eThekwini	eThekwini	2020	urban	PHC/CHC/District Hospital	37	3.8413	1887	2901	2462	93	346
2	eThekwini	eThekwini	2021	urban	PHC/CHC/District Hospital	37	3.8404	1972	2995	2668	70	257
2	eThekwini	eThekwini	2022	urban	PHC/CHC/District Hospital	38	3.75515	1019	1537	1361	44	132
3	eThekwini	eThekwini	2018	urban	Regional Hospital	36	4.0462	6516	9654	7885	245	1524
3	eThekwini	eThekwini	2019	urban	Regional Hospital	36	4.0815	6391	9539	7767	245	1527
3	eThekwini	eThekwini	2020	urban	Regional Hospital	36	4.1481	7050	10144	8163	281	1700
3	eThekwini	eThekwini	2021	urban	Regional Hospital	36	4.0764	7154	10531	8662	283	1586
3	eThekwini	eThekwini	2022	urban	Regional Hospital	37	4.2438	4308	6336	5163	158	1015
4	uThukela	Inkosi Langalibalele	2018	peri-urban	PHC/CHC/District Hospital	37	3.9316	1365	1883	1664	36	183
4	uThukela	Inkosi Langalibalele	2019	peri-urban	PHC/CHC/District Hospital	37	3.6972	1584	2117	1817	60	240
4	uThukela	Inkosi Langalibalele	2020	peri-urban	PHC/CHC/District Hospital	37	3.7126	2219	2935	2532	90	313
4	uThukela	Inkosi Langalibalele	2021	peri-urban	PHC/CHC/District Hospital	37	3.31665	2087	2816	2360	153	303
4	uThukela	Inkosi Langalibalele	2022	peri-urban	PHC/CHC/District Hospital	38	3.2148	1297	1799	1530	97	172
5	Zululand	uPhongolo	2018	rural	PHC/CHC/District Hospital	34	4.1204	808	1089	917	30	142
5	Zululand	uPhongolo	2019	rural	PHC/CHC/District Hospital	35	3.8492	894	1218	1049	30	139
5	Zululand	uPhongolo	2020	rural	PHC/CHC/District Hospital	36	3.8543	913	1271	1098	40	133
5	Zululand	uPhongolo	2021	rural	PHC/CHC/District Hospital	36	3.195	1051	1454	1221	79	154
5	Zululand	uPhongolo	2022	rural	PHC/CHC/District Hospital	37	3.0704	647	894	681	96	117
6	Amajuba	Newcastle	2018	urban	PHC/CHC/District Hospital	38	3.8192	113	342	320	4	18
6	Amajuba	Newcastle	2019	urban	PHC/CHC/District Hospital	39	4.5281	118	355	330	5	20
6	Amajuba	Newcastle	2020	urban	PHC/CHC/District Hospital	40	4.4493	107	377	357	1	19
6	Amajuba	Newcastle	2021	urban	PHC/CHC/District Hospital	41	3.8546	119	457	440	7	10
6	Amajuba	Newcastle	2022	urban	PHC/CHC/District Hospital	41	3.294	68	239	232	3	4
7	uMzinyathi	Umvoti	2018	peri-urban	PHC/CHC/District Hospital	36	3.87545	320	440	390	4	46
7	uMzinyathi	Umvoti	2019	peri-urban	PHC/CHC/District Hospital	37	3.7058	328	425	386	10	29
7	uMzinyathi	Umvoti	2020	peri-urban	PHC/CHC/District Hospital	38	3.87965	342	459	415	12	32
7	uMzinyathi	Umvoti	2021	peri-urban	PHC/CHC/District Hospital	38	3.1202	330	465	408	20	37
7	uMzinyathi	Umvoti	2022	peri-urban	PHC/CHC/District Hospital	39	3.4762	246	320	282	14	24
8	iLembe	Maphumulo	2018	rural	PHC/CHC/District Hospital	36	4.2624	389	512	431	13	68
8	iLembe	Maphumulo	2019	rural	PHC/CHC/District Hospital	36.5	3.9339	410	561	470	11	80
8	iLembe	Maphumulo	2020	rural	PHC/CHC/District Hospital	38	3.96945	503	672	526	33	113
8	iLembe	Maphumulo	2021	rural	PHC/CHC/District Hospital	37	4.01885	524	683	567	23	93
8	iLembe	Maphumulo	2022	rural	PHC/CHC/District Hospital	37	3.9912	275	375	312	10	53
9	eThekwini	eThekwini	2018	urban	PHC/CHC/District Hospital	36	3.9289	1758	2518	2236	43	239
9	eThekwini	eThekwini	2019	urban	PHC/CHC/District Hospital	37	3.9795	2319	3266	2938	45	283
9	eThekwini	eThekwini	2020	urban	PHC/CHC/District Hospital	37	4.0128	2474	3516	2987	88	441
9	eThekwini	eThekwini	2021	urban	PHC/CHC/District Hospital	38	3.8092	2262	3351	2970	71	310
9	eThekwini	eThekwini	2022	urban	PHC/CHC/District Hospital	39	3.25	1448	2031	1755	104	172
10	eThekwini	eThekwini	2018	urban	PHC/CHC/District Hospital	35	3.88965	3347	4872	4404	74	394
10	eThekwini	eThekwini	2019	urban	PHC/CHC/District Hospital	35	3.6456	3727	5272	4703	113	456
10	eThekwini	eThekwini	2020	urban	PHC/CHC/District Hospital	35	3.8821	3803	5424	4718	135	571
10	eThekwini	eThekwini	2021	urban	PHC/CHC/District Hospital	36	3.442	4056	5772	5080	202	490
10	eThekwini	eThekwini	2022	urban	PHC/CHC/District Hospital	37	3.2671	2378	3425	2890	189	346
11	eThekwini	eThekwini	2020	urban	PHC/CHC/District Hospital	35		1	1	1	0	0
11	eThekwini	eThekwini	2021	urban	PHC/CHC/District Hospital	31	2.9666	6	6	5	1	0
12	uMzinyathi	Umvoti	2018	peri-urban	PHC/CHC/District Hospital	36	3.9063	1333	1847	1538	58	251
12	uMzinyathi	Umvoti	2019	peri-urban	PHC/CHC/District Hospital	36	3.8825	1419	1950	1629	64	257
12	uMzinyathi	Umvoti	2020	peri-urban	PHC/CHC/District Hospital	37	3.7415	1422	1934	1650	61	223
12	uMzinyathi	Umvoti	2021	peri-urban	PHC/CHC/District Hospital	37	3.6067	1479	1965	1648	84	233
12	uMzinyathi	Umvoti	2022	peri-urban	PHC/CHC/District Hospital	39	3.42105	793	1060	866	55	139
13	uThukela	Okhahlamba	2018	peri-urban	PHC/CHC/District Hospital	37	3.8549	1040	1456	1273	30	153
13	uThukela	Okhahlamba	2019	peri-urban	PHC/CHC/District Hospital	37	3.7686	1346	1909	1619	62	228
13	uThukela	Okhahlamba	2020	peri-urban	PHC/CHC/District Hospital	37	3.8549	1524	2143	1902	56	185
13	uThukela	Okhahlamba	2021	peri-urban	PHC/CHC/District Hospital	38	3.48385	1463	2102	1882	68	152
13	uThukela	Okhahlamba	2022	peri-urban	PHC/CHC/District Hospital	39	3.2005	891	1311	1098	79	134
14	uMgungundlovu	uMshwathi	2018	peri-urban	PHC/CHC/District Hospital	35	4.0211	4190	5955	4658	239	1058
14	uMgungundlovu	uMshwathi	2019	peri-urban	PHC/CHC/District Hospital	36	4.0086	4811	6680	5363	213	1104
14	uMgungundlovu	uMshwathi	2020	peri-urban	PHC/CHC/District Hospital	37	4.0257	4327	6182	5022	204	956
14	uMgungundlovu	uMshwathi	2021	peri-urban	PHC/CHC/District Hospital	37	3.8833	4922	6811	5710	209	892
14	uMgungundlovu	uMshwathi	2022	peri-urban	PHC/CHC/District Hospital	37	3.78605	2707	3743	3137	158	448
15	eThekwini	eThekwini	2018	urban	PHC/CHC/District Hospital	34		3	7	7	0	0
15	eThekwini	eThekwini	2019	urban	PHC/CHC/District Hospital	31.5	3.7566	1	2	1	0	1
16	uMgungundlovu	Msunduzi	2018	urban	PHC/CHC/District Hospital	36	4.0128	1190	1742	1565	26	151
16	uMgungundlovu	Msunduzi	2019	urban	PHC/CHC/District Hospital	37	4.053	1438	2216	1963	33	220
16	uMgungundlovu	Msunduzi	2020	urban	PHC/CHC/District Hospital	37	4.1253	1660	2468	2168	36	264
16	uMgungundlovu	Msunduzi	2021	urban	PHC/CHC/District Hospital	38	4.0885	1552	2348	2131	25	192
16	uMgungundlovu	Msunduzi	2022	urban	PHC/CHC/District Hospital	39	4.0639	895	1322	1196	9	117
17	Ugu	Ray Nkonyeni	2018	urban	PHC/CHC/District Hospital	36	4.0127	1239	1813	1617	29	167
17	Ugu	Ray Nkonyeni	2019	urban	PHC/CHC/District Hospital	35	3.84	1423	2061	1858	36	167
17	Ugu	Ray Nkonyeni	2020	urban	PHC/CHC/District Hospital	36	3.6303	1598	2326	2062	64	200
17	Ugu	Ray Nkonyeni	2021	urban	PHC/CHC/District Hospital	36	3.7573	1568	2261	2001	56	204
17	Ugu	Ray Nkonyeni	2022	urban	PHC/CHC/District Hospital	36	3.72335	809	1163	1037	24	102
18	eThekwini	eThekwini	2018	urban	PHC/CHC/District Hospital	35	3.966	1220	1968	1803	27	138
18	eThekwini	eThekwini	2019	urban	PHC/CHC/District Hospital	36	3.8901	1507	2373	2116	48	209
18	eThekwini	eThekwini	2020	urban	PHC/CHC/District Hospital	36	3.8709	1479	2335	2004	62	269
18	eThekwini	eThekwini	2021	urban	PHC/CHC/District Hospital	37	3.6756	1608	2518	2224	82	212
18	eThekwini	eThekwini	2022	urban	PHC/CHC/District Hospital	38	3.3601	889	1444	1252	64	128
19	eThekwini	eThekwini	2018	urban	PHC/CHC/District Hospital	38	3.9434	978	1526	1341	29	156
19	eThekwini	eThekwini	2019	urban	PHC/CHC/District Hospital	39	3.542	1078	1668	1481	51	136
19	eThekwini	eThekwini	2020	urban	PHC/CHC/District Hospital	39	3.6037	1154	1814	1572	62	180
19	eThekwini	eThekwini	2021	urban	PHC/CHC/District Hospital	40	3.3278	1209	1899	1693	63	143
19	eThekwini	eThekwini	2022	urban	PHC/CHC/District Hospital	41	3.1907	632	981	877	45	59
20	uMgungundlovu	Msunduzi	2018	urban	PHC/CHC/District Hospital	36	4.2648	1277	1835	1562	26	247
20	uMgungundlovu	Msunduzi	2019	urban	PHC/CHC/District Hospital	36	4.26	1674	2417	2022	46	349
20	uMgungundlovu	Msunduzi	2020	urban	PHC/CHC/District Hospital	36	4.1212	1895	2798	2322	71	405
20	uMgungundlovu	Msunduzi	2021	urban	PHC/CHC/District Hospital	37	4.08505	1884	2746	2346	67	333
20	uMgungundlovu	Msunduzi	2022	urban	PHC/CHC/District Hospital	37	4.222	942	1354	1172	24	158
21	uMgungundlovu	uMngeni	2018	peri-urban	PHC/CHC/District Hospital	37	3.5599	1105	1756	1629	30	97
21	uMgungundlovu	uMngeni	2019	peri-urban	PHC/CHC/District Hospital	38	3.6897	1122	1714	1572	36	106
21	uMgungundlovu	uMngeni	2020	peri-urban	PHC/CHC/District Hospital	38	3.5185	1254	1927	1762	43	122
21	uMgungundlovu	uMngeni	2021	peri-urban	PHC/CHC/District Hospital	40	3.25325	1124	1780	1612	59	109
21	uMgungundlovu	uMngeni	2022	peri-urban	PHC/CHC/District Hospital	41	3.1179	523	853	762	40	51
22	iLembe	KwaDukuza	2018	peri-urban	PHC/CHC/District Hospital	36	3.99005	3546	5356	4866	80	410
22	iLembe	KwaDukuza	2019	peri-urban	PHC/CHC/District Hospital	36	3.91905	3311	6036	5504	102	430
22	iLembe	KwaDukuza	2020	peri-urban	PHC/CHC/District Hospital	37	3.5211	2851	5499	4930	156	413
22	iLembe	KwaDukuza	2021	peri-urban	PHC/CHC/District Hospital	38	3.8585	2922	5757	5290	100	367
22	iLembe	KwaDukuza	2022	peri-urban	PHC/CHC/District Hospital	38	4	1649	3173	2932	44	197
23	uMgungundlovu	uMshwathi	2018	peri-urban	PHC/CHC/District Hospital	36	4.1803	244	307	241	10	56
23	uMgungundlovu	uMshwathi	2019	peri-urban	PHC/CHC/District Hospital	36	4.0791	206	259	202	7	50
23	uMgungundlovu	uMshwathi	2020	peri-urban	PHC/CHC/District Hospital	36	3.8976	232	295	224	7	64
23	uMgungundlovu	uMshwathi	2021	peri-urban	PHC/CHC/District Hospital	39	3.6712	168	229	183	9	37
23	uMgungundlovu	uMshwathi	2022	peri-urban	PHC/CHC/District Hospital	39	4.0951	83	119	98	2	19
24	uMgungundlovu	Mkhambathini	2018	rural	PHC/CHC/District Hospital	34	4.2528	304	451	362	12	77
24	uMgungundlovu	Mkhambathini	2019	rural	PHC/CHC/District Hospital	35	4.1583	286	451	372	12	67
24	uMgungundlovu	Mkhambathini	2020	rural	PHC/CHC/District Hospital	36.5	3.9362	349	546	461	9	76
24	uMgungundlovu	Mkhambathini	2021	rural	PHC/CHC/District Hospital	37	3.7899	381	575	498	8	69
24	uMgungundlovu	Mkhambathini	2022	rural	PHC/CHC/District Hospital	39	4.4273	175	267	237	5	25
25	Ugu	Umzumbe	2018	rural	PHC/CHC/District Hospital	36	4.3996	259	373	303	9	61
25	Ugu	Umzumbe	2019	rural	PHC/CHC/District Hospital	37	4.3272	260	392	319	6	67
25	Ugu	Umzumbe	2020	rural	PHC/CHC/District Hospital	37	4.08625	280	409	343	9	57
25	Ugu	Umzumbe	2021	rural	PHC/CHC/District Hospital	37	4.2347	302	438	373	8	57
25	Ugu	Umzumbe	2022	rural	PHC/CHC/District Hospital	40	3.7254	134	200	165	6	29
26	eThekwini	eThekwini	2018	urban	PHC/CHC/District Hospital	34	4.061	663	890	738	21	131
26	eThekwini	eThekwini	2019	urban	PHC/CHC/District Hospital	35	4.22895	715	986	848	16	122
26	eThekwini	eThekwini	2020	urban	PHC/CHC/District Hospital	35	4.1849	745	1043	870	34	139
26	eThekwini	eThekwini	2021	urban	PHC/CHC/District Hospital	36	3.9506	734	996	868	31	97
26	eThekwini	eThekwini	2022	urban	PHC/CHC/District Hospital	37	3.27155	409	559	467	31	61
27	eThekwini	eThekwini	2018	urban	PHC/CHC/District Hospital	36	3.87685	1639	2194	1914	36	244
27	eThekwini	eThekwini	2019	urban	PHC/CHC/District Hospital	35	4.03775	2982	3963	3353	72	538
27	eThekwini	eThekwini	2020	urban	PHC/CHC/District Hospital	36	4.0768	3580	4878	4081	89	708
27	eThekwini	eThekwini	2021	urban	PHC/CHC/District Hospital	37	3.9785	3694	5079	4484	80	515
27	eThekwini	eThekwini	2022	urban	PHC/CHC/District Hospital	36.5	4.1758	1881	2632	2358	32	242
28	Zululand	uPhongolo	2018	rural	PHC/CHC/District Hospital	35	3.986	1046	1429	1236	33	160
28	Zululand	uPhongolo	2019	rural	PHC/CHC/District Hospital	35	3.8839	1165	1597	1386	38	173
28	Zululand	uPhongolo	2020	rural	PHC/CHC/District Hospital	35	3.5842	1281	1786	1536	53	197
28	Zululand	uPhongolo	2021	rural	PHC/CHC/District Hospital	35	3.1911	1495	2054	1699	139	216
28	Zululand	uPhongolo	2022	rural	PHC/CHC/District Hospital	36	3.1008	791	1132	868	114	150
29	Zululand	Nongoma	2018	rural	PHC/CHC/District Hospital	33	4.4962	3822	5300	4134	124	1042
29	Zululand	Nongoma	2019	rural	PHC/CHC/District Hospital	34	4.4005	4728	6506	5154	166	1186
29	Zululand	Nongoma	2020	rural	PHC/CHC/District Hospital	34	4.1702	5743	7831	6214	268	1349
29	Zululand	Nongoma	2021	rural	PHC/CHC/District Hospital	34	4.0863	5774	7533	6260	228	1045
29	Zululand	Nongoma	2022	rural	PHC/CHC/District Hospital	34	4.1583	3095	4049	3458	102	489
30	uThukela	Okhahlamba	2018	peri-urban	PHC/CHC/District Hospital	32.5	3.91815	0	18	16	0	2
30	uThukela	Okhahlamba	2019	peri-urban	PHC/CHC/District Hospital	37	3.8815	0	11	9	0	2
30	uThukela	Okhahlamba	2020	peri-urban	PHC/CHC/District Hospital	40	4.6795	0	15	10	0	5
30	uThukela	Okhahlamba	2021	peri-urban	PHC/CHC/District Hospital	38	4.6646	0	9	6	0	3
31	eThekwini	eThekwini	2018	urban	PHC/CHC/District Hospital	34	3.9897	2187	2961	2636	47	278
31	eThekwini	eThekwini	2019	urban	PHC/CHC/District Hospital	35	3.8574	2197	3111	2761	49	301
31	eThekwini	eThekwini	2020	urban	PHC/CHC/District Hospital	35	3.82795	2475	3525	3059	91	375
31	eThekwini	eThekwini	2021	urban	PHC/CHC/District Hospital	36	3.7239	2238	3137	2828	79	230
31	eThekwini	eThekwini	2022	urban	PHC/CHC/District Hospital	37	3.33	1624	2365	1998	126	241
32	uMkhanyakude	Jozini	2018	rural	PHC/CHC/District Hospital	35	4.3891	2138	3103	2512	59	532
32	uMkhanyakude	Jozini	2019	rural	PHC/CHC/District Hospital	36	4.3979	2310	3365	2730	88	547
32	uMkhanyakude	Jozini	2020	rural	PHC/CHC/District Hospital	37	4.0253	2344	3437	2798	126	513
32	uMkhanyakude	Jozini	2021	rural	PHC/CHC/District Hospital	38	4.1986	2072	3087	2552	107	428
32	uMkhanyakude	Jozini	2022	rural	PHC/CHC/District Hospital	39	4.21745	1184	1719	1479	44	196
33	uMkhanyakude	Umhlabuyalingana	2018	rural	PHC/CHC/District Hospital	37	3.97215	704	1042	932	14	96
33	uMkhanyakude	Umhlabuyalingana	2019	rural	PHC/CHC/District Hospital	36	3.91055	824	1181	1045	22	114
33	uMkhanyakude	Umhlabuyalingana	2020	rural	PHC/CHC/District Hospital	37	3.69805	787	1131	971	27	133
33	uMkhanyakude	Umhlabuyalingana	2021	rural	PHC/CHC/District Hospital	36	3.69785	740	1025	903	26	96
33	uMkhanyakude	Umhlabuyalingana	2022	rural	PHC/CHC/District Hospital	38	4.0073	439	627	571	12	44
34	Zululand	AbaQulusi	2018	peri-urban	PHC/CHC/District Hospital	38	4.1643	1384	1903	1648	22	233
34	Zululand	AbaQulusi	2019	peri-urban	PHC/CHC/District Hospital	39	3.967	1482	2294	2041	33	220
34	Zululand	AbaQulusi	2020	peri-urban	PHC/CHC/District Hospital	39	3.9036	1380	1912	1697	29	186
34	Zululand	AbaQulusi	2021	peri-urban	PHC/CHC/District Hospital	40	3.4139	1619	2339	2094	87	158
34	Zululand	AbaQulusi	2022	peri-urban	PHC/CHC/District Hospital	40	3.0877	915	1305	1114	83	108
35	Zululand	AbaQulusi	2018	peri-urban	PHC/CHC/District Hospital	35	4.2576	2318	3283	2659	52	572
35	Zululand	AbaQulusi	2019	peri-urban	PHC/CHC/District Hospital	35	4.1256	2654	3882	3257	74	551
35	Zululand	AbaQulusi	2020	peri-urban	PHC/CHC/District Hospital	35	4.04035	3303	4654	3782	131	741
35	Zululand	AbaQulusi	2021	peri-urban	PHC/CHC/District Hospital	36	3.85105	3284	4655	3919	155	581
35	Zululand	AbaQulusi	2022	peri-urban	PHC/CHC/District Hospital	37	3.11305	1858	2658	2164	217	277
36	Ugu	Ray Nkonyeni	2018	urban	PHC/CHC/District Hospital	34	3.9439	1101	1684	1383	44	257
36	Ugu	Ray Nkonyeni	2019	urban	PHC/CHC/District Hospital	34	3.8046	1161	1734	1465	46	223
36	Ugu	Ray Nkonyeni	2020	urban	PHC/CHC/District Hospital	35	3.8591	1341	2006	1687	58	261
36	Ugu	Ray Nkonyeni	2021	urban	PHC/CHC/District Hospital	35	3.7642	1379	2074	1763	55	256
36	Ugu	Ray Nkonyeni	2022	urban	PHC/CHC/District Hospital	36	3.6616	724	1101	945	33	123
37	eThekwini	eThekwini	2018	urban	PHC/CHC/District Hospital	36	3.7686	1536	2128	1963	35	130
37	eThekwini	eThekwini	2019	urban	PHC/CHC/District Hospital	37	3.5276	1647	2268	2071	57	140
37	eThekwini	eThekwini	2020	urban	PHC/CHC/District Hospital	37	3.4821	1782	2524	2243	82	199
37	eThekwini	eThekwini	2021	urban	PHC/CHC/District Hospital	38	3.30995	1857	2548	2332	68	148
37	eThekwini	eThekwini	2022	urban	PHC/CHC/District Hospital	39	3.1832	1028	1457	1290	66	101
38	Ugu	Ray Nkonyeni	2018	urban	PHC/CHC/District Hospital	36	3.9299	1443	2124	1776	55	293
38	Ugu	Ray Nkonyeni	2019	urban	PHC/CHC/District Hospital	36	3.80725	1492	2112	1816	49	247
38	Ugu	Ray Nkonyeni	2020	urban	PHC/CHC/District Hospital	37	3.8065	1646	2347	1977	64	306
38	Ugu	Ray Nkonyeni	2021	urban	PHC/CHC/District Hospital	37	3.6851	1537	2214	1871	67	276
38	Ugu	Ray Nkonyeni	2022	urban	PHC/CHC/District Hospital	38	3.7123	735	1057	909	32	116
39	King Cetshwayo	City of uMhlathuze	2018	urban	PHC/CHC/District Hospital	35	4.4502	314	470	411	16	43
39	King Cetshwayo	City of uMhlathuze	2019	urban	PHC/CHC/District Hospital	36	3.95445	466	701	593	15	93
39	King Cetshwayo	City of uMhlathuze	2020	urban	PHC/CHC/District Hospital	37	3.7904	547	803	715	17	71
39	King Cetshwayo	City of uMhlathuze	2021	urban	PHC/CHC/District Hospital	37	3.9781	603	891	814	15	62
39	King Cetshwayo	City of uMhlathuze	2022	urban	PHC/CHC/District Hospital	38	4.18985	390	588	542	5	41
40	Ugu	Ray Nkonyeni	2018	urban	PHC/CHC/District Hospital	34	4.3795	608	852	716	16	120
40	Ugu	Ray Nkonyeni	2019	urban	PHC/CHC/District Hospital	34	4.08305	610	899	775	16	108
40	Ugu	Ray Nkonyeni	2020	urban	PHC/CHC/District Hospital	35	3.9343	609	886	756	26	104
40	Ugu	Ray Nkonyeni	2021	urban	PHC/CHC/District Hospital	35	3.7546	607	922	768	20	134
40	Ugu	Ray Nkonyeni	2022	urban	PHC/CHC/District Hospital	36	3.78185	301	450	368	16	66
41	uMgungundlovu	Mpofana	2018	peri-urban	PHC/CHC/District Hospital	36	3.936	2854	4352	3899	84	369
41	uMgungundlovu	Mpofana	2019	peri-urban	PHC/CHC/District Hospital	37	3.8762	2886	4725	4076	124	525
41	uMgungundlovu	Mpofana	2020	peri-urban	PHC/CHC/District Hospital	38	3.86995	2999	4746	4166	131	449
41	uMgungundlovu	Mpofana	2021	peri-urban	PHC/CHC/District Hospital	38	3.3737	3467	5351	4671	211	469
41	uMgungundlovu	Mpofana	2022	peri-urban	PHC/CHC/District Hospital	39	3.1269	1951	3113	2587	212	314
42	King Cetshwayo	Mthonjaneni	2018	rural	PHC/CHC/District Hospital	36	4.24295	1284	1832	1606	24	202
42	King Cetshwayo	Mthonjaneni	2019	rural	PHC/CHC/District Hospital	36	4.3201	1356	1884	1601	43	240
42	King Cetshwayo	Mthonjaneni	2020	rural	PHC/CHC/District Hospital	36	4.10145	1277	1860	1612	47	201
42	King Cetshwayo	Mthonjaneni	2021	rural	PHC/CHC/District Hospital	37	4.2174	1134	1637	1462	30	145
42	King Cetshwayo	Mthonjaneni	2022	rural	PHC/CHC/District Hospital	39	4.3625	669	972	864	13	95
43	uThukela	Okhahlamba	2018	peri-urban	PHC/CHC/District Hospital	37	3.7803	625	907	754	36	117
43	uThukela	Okhahlamba	2019	peri-urban	PHC/CHC/District Hospital	37	3.8706	752	1156	892	42	222
43	uThukela	Okhahlamba	2020	peri-urban	PHC/CHC/District Hospital	37	3.92435	737	1164	942	45	177
43	uThukela	Okhahlamba	2021	peri-urban	PHC/CHC/District Hospital	38	3.7163	860	1259	1044	50	165
43	uThukela	Okhahlamba	2022	peri-urban	PHC/CHC/District Hospital	39	3.3682	524	750	631	32	87
44	Zululand	Nongoma	2018	rural	PHC/CHC/District Hospital	35	4.2624	1400	1866	1661	18	187
44	Zululand	Nongoma	2019	rural	PHC/CHC/District Hospital	36	3.8299	1612	2132	1911	32	189
44	Zululand	Nongoma	2020	rural	PHC/CHC/District Hospital	36	3.7867	1853	2416	2123	74	219
44	Zululand	Nongoma	2021	rural	PHC/CHC/District Hospital	36	3.95045	1790	2378	2144	60	174
44	Zululand	Nongoma	2022	rural	PHC/CHC/District Hospital	37	3.7634	996	1295	1208	24	63
45	uMgungundlovu	Msunduzi	2018	urban	PHC/CHC/District Hospital	37	4.0413	4341	6726	6051	110	565
45	uMgungundlovu	Msunduzi	2019	urban	PHC/CHC/District Hospital	38	4.0969	5013	7586	6755	130	701
45	uMgungundlovu	Msunduzi	2020	urban	PHC/CHC/District Hospital	38	3.9764	5231	7837	7074	127	636
45	uMgungundlovu	Msunduzi	2021	urban	PHC/CHC/District Hospital	39	4.0889	5162	7606	6908	85	613
45	uMgungundlovu	Msunduzi	2022	urban	PHC/CHC/District Hospital	39	4.13695	2656	3944	3588	52	304
46	eThekwini	eThekwini	2018	urban	PHC/CHC/District Hospital	33	3.86045	1442	2349	2101	47	201
46	eThekwini	eThekwini	2019	urban	PHC/CHC/District Hospital	34	3.6882	1868	2718	2430	63	225
46	eThekwini	eThekwini	2020	urban	PHC/CHC/District Hospital	35	3.8712	1851	2870	2422	80	368
46	eThekwini	eThekwini	2021	urban	PHC/CHC/District Hospital	35	3.5658	1898	2883	2544	98	241
46	eThekwini	eThekwini	2022	urban	PHC/CHC/District Hospital	36	3.0986	1130	1676	1413	106	157
47	King Cetshwayo	uMlalazi	2018	peri-urban	PHC/CHC/District Hospital	37	4.70875	1571	2712	2110	59	543
47	King Cetshwayo	uMlalazi	2019	peri-urban	PHC/CHC/District Hospital	37	4.549	1721	2793	2160	57	576
47	King Cetshwayo	uMlalazi	2020	peri-urban	PHC/CHC/District Hospital	36	3.8992	1876	2862	2245	123	494
47	King Cetshwayo	uMlalazi	2021	peri-urban	PHC/CHC/District Hospital	37	4.0398	1800	2616	2206	83	327
47	King Cetshwayo	uMlalazi	2022	peri-urban	PHC/CHC/District Hospital	38	3.8195	986	1371	1142	45	184
48	eThekwini	eThekwini	2018	urban	PHC/CHC/District Hospital	35	3.91795	7865	11423	10177	231	1015
48	eThekwini	eThekwini	2019	urban	PHC/CHC/District Hospital	35	3.9881	8432	12156	10927	204	1025
48	eThekwini	eThekwini	2020	urban	PHC/CHC/District Hospital	36	3.95695	8419	12385	11197	194	994
48	eThekwini	eThekwini	2021	urban	PHC/CHC/District Hospital	37	3.9693	8069	11759	10770	152	837
48	eThekwini	eThekwini	2022	urban	PHC/CHC/District Hospital	37	3.8961	4162	6038	5534	89	415
49	uMgungundlovu	uMngeni	2018	peri-urban	PHC/CHC/District Hospital	38	3.7067	1430	2299	2090	45	164
49	uMgungundlovu	uMngeni	2019	peri-urban	PHC/CHC/District Hospital	35	3.7853	30	48	43	0	5
50	uMgungundlovu	Msunduzi	2018	urban	PHC/CHC/District Hospital	36	3.99755	4489	6425	5793	109	523
50	uMgungundlovu	Msunduzi	2019	urban	PHC/CHC/District Hospital	36	3.7824	4583	6707	5896	152	659
50	uMgungundlovu	Msunduzi	2020	urban	PHC/CHC/District Hospital	36	3.5729	5041	7292	6549	196	547
50	uMgungundlovu	Msunduzi	2021	urban	PHC/CHC/District Hospital	37	3.472	5318	7572	6853	228	491
50	uMgungundlovu	Msunduzi	2022	urban	PHC/CHC/District Hospital	38	3.1212	2731	4027	3538	201	288
51	Zululand	Ulundi	2018	rural	PHC/CHC/District Hospital	34	4.2878	2078	2922	2403	47	472
51	Zululand	Ulundi	2019	rural	PHC/CHC/District Hospital	35	4.2576	2247	3215	2701	72	442
51	Zululand	Ulundi	2020	rural	PHC/CHC/District Hospital	35	3.9185	2457	3526	2921	107	498
51	Zululand	Ulundi	2021	rural	PHC/CHC/District Hospital	36	3.9206	2493	3517	3035	105	377
51	Zululand	Ulundi	2022	rural	PHC/CHC/District Hospital	36	4.0827	1361	1950	1733	32	185
52	eThekwini	eThekwini	2018	urban	Specialised/TB/Psychiatric/Central Hospital	39	4.01525	758	1317	1105	35	177
52	eThekwini	eThekwini	2019	urban	Specialised/TB/Psychiatric/Central Hospital	39	4.1643	424	781	614	29	138
52	eThekwini	eThekwini	2020	urban	Specialised/TB/Psychiatric/Central Hospital	40	3.6785	251	467	338	24	105
52	eThekwini	eThekwini	2021	urban	Specialised/TB/Psychiatric/Central Hospital	27		2	2	2	0	0
52	eThekwini	eThekwini	2022	urban	Specialised/TB/Psychiatric/Central Hospital	30		1	1	1	0	0
53	uMzinyathi	Nqutu	2018	rural	PHC/CHC/District Hospital	36	3.9448	2309	3178	2884	51	243
53	uMzinyathi	Nqutu	2019	rural	PHC/CHC/District Hospital	36.5	3.61495	3124	4222	3912	64	246
53	uMzinyathi	Nqutu	2020	rural	PHC/CHC/District Hospital	37	3.8761	3415	4495	4100	86	309
53	uMzinyathi	Nqutu	2021	rural	PHC/CHC/District Hospital	38	3.4842	3472	4569	4144	142	283
53	uMzinyathi	Nqutu	2022	rural	PHC/CHC/District Hospital	39	3.1115	1650	2181	1894	126	161
54	uMzinyathi	Nqutu	2018	rural	PHC/CHC/District Hospital	35	4.4647	2012	3092	2398	78	616
54	uMzinyathi	Nqutu	2019	rural	PHC/CHC/District Hospital	35	4.2503	1387	2243	1744	66	433
54	uMzinyathi	Nqutu	2020	rural	PHC/CHC/District Hospital	36	4.36685	1451	2309	1789	64	456
54	uMzinyathi	Nqutu	2021	rural	PHC/CHC/District Hospital	36	4.2332	1681	2553	1992	104	457
54	uMzinyathi	Nqutu	2022	rural	PHC/CHC/District Hospital	37	3.91635	925	1436	1068	89	279
55	Amajuba	Newcastle	2018	urban	PHC/CHC/District Hospital	38	4.0931	817	1183	1070	19	94
55	Amajuba	Newcastle	2019	urban	PHC/CHC/District Hospital	38	3.76	801	1176	1067	25	84
55	Amajuba	Newcastle	2020	urban	PHC/CHC/District Hospital	39	3.4733	849	1193	1090	31	72
55	Amajuba	Newcastle	2021	urban	PHC/CHC/District Hospital	40	3.8404	833	1170	1097	13	60
55	Amajuba	Newcastle	2022	urban	PHC/CHC/District Hospital	41	4.1535	473	671	635	2	34
56	eThekwini	eThekwini	2018	urban	PHC/CHC/District Hospital	29	3.4487	6	8	7	0	1
56	eThekwini	eThekwini	2019	urban	PHC/CHC/District Hospital	44		4	6	6	0	0
56	eThekwini	eThekwini	2020	urban	PHC/CHC/District Hospital	27	4.0163	3	5	4	0	1
56	eThekwini	eThekwini	2021	urban	PHC/CHC/District Hospital	27.5		1	2	2	0	0
57	eThekwini	eThekwini	2018	urban	PHC/CHC/District Hospital	34	3.8169	4251	6146	5515	96	535
57	eThekwini	eThekwini	2019	urban	PHC/CHC/District Hospital	35	3.9493	4347	6178	5540	95	543
57	eThekwini	eThekwini	2020	urban	PHC/CHC/District Hospital	35	4.02605	4541	6620	5748	186	686
57	eThekwini	eThekwini	2021	urban	PHC/CHC/District Hospital	36	3.6854	5005	7441	6707	188	546
57	eThekwini	eThekwini	2022	urban	PHC/CHC/District Hospital	36	3.18505	2832	4057	3535	202	320
58	eThekwini	eThekwini	2018	urban	PHC/CHC/District Hospital	35	4.017	2870	4185	3764	66	355
58	eThekwini	eThekwini	2019	urban	PHC/CHC/District Hospital	36	3.6767	3179	4703	4184	126	393
58	eThekwini	eThekwini	2020	urban	PHC/CHC/District Hospital	36	3.7639	3358	4943	4196	184	563
58	eThekwini	eThekwini	2021	urban	PHC/CHC/District Hospital	37	3.7052	3242	4681	4137	126	418
58	eThekwini	eThekwini	2022	urban	PHC/CHC/District Hospital	37	3.44895	2046	2971	2611	109	251
59	iLembe	Ndwedwe	2018	rural	PHC/CHC/District Hospital	36	4.0334	1110	1497	1244	38	215
59	iLembe	Ndwedwe	2019	rural	PHC/CHC/District Hospital	36	3.984	1101	1492	1248	33	211
59	iLembe	Ndwedwe	2020	rural	PHC/CHC/District Hospital	36	3.75955	953	1255	1003	56	196
59	iLembe	Ndwedwe	2021	rural	PHC/CHC/District Hospital	38	3.8709	1098	1441	1185	49	207
59	iLembe	Ndwedwe	2022	rural	PHC/CHC/District Hospital	37	3.9898	548	742	637	24	81
60	Harry Gwala	Ubuhlebezwe	2018	rural	PHC/CHC/District Hospital	34	4.6063	1507	2375	1778	55	542
60	Harry Gwala	Ubuhlebezwe	2019	rural	PHC/CHC/District Hospital	33	4.3074	2546	3469	2751	106	612
60	Harry Gwala	Ubuhlebezwe	2020	rural	PHC/CHC/District Hospital	34	4.2741	2421	3325	2834	78	413
60	Harry Gwala	Ubuhlebezwe	2021	rural	PHC/CHC/District Hospital	35	3.83755	2384	3358	2850	136	372
60	Harry Gwala	Ubuhlebezwe	2022	rural	PHC/CHC/District Hospital	35	3.474	1239	1804	1489	98	217
61	uMzinyathi	uMsinga	2018	rural	PHC/CHC/District Hospital	34	4.4969	3257	4691	3550	133	1008
61	uMzinyathi	uMsinga	2019	rural	PHC/CHC/District Hospital	35	4.3719	3569	5081	3935	157	989
61	uMzinyathi	uMsinga	2020	rural	PHC/CHC/District Hospital	34	4.0969	3415	4729	3693	176	860
61	uMzinyathi	uMsinga	2021	rural	PHC/CHC/District Hospital	35	3.93595	3810	5335	4229	219	887
61	uMzinyathi	uMsinga	2022	rural	PHC/CHC/District Hospital	36	3.57485	1884	2703	2153	141	409
62	King Cetshwayo	Nkandla	2018	rural	PHC/CHC/District Hospital	36	4.0253	1111	1518	1353	22	143
62	King Cetshwayo	Nkandla	2019	rural	PHC/CHC/District Hospital	37	4.07905	1209	1647	1463	23	161
62	King Cetshwayo	Nkandla	2020	rural	PHC/CHC/District Hospital	37	3.3053	1380	1847	1614	77	156
62	King Cetshwayo	Nkandla	2021	rural	PHC/CHC/District Hospital	38	3.6493	1463	1958	1813	35	110
62	King Cetshwayo	Nkandla	2022	rural	PHC/CHC/District Hospital	38	3.34615	794	1055	969	27	59
63	King Cetshwayo	uMfolozi	2018	rural	PHC/CHC/District Hospital	35	4.3096	1184	1765	1582	13	170
63	King Cetshwayo	uMfolozi	2019	rural	PHC/CHC/District Hospital	36	4.238	1404	2068	1847	31	190
63	King Cetshwayo	uMfolozi	2020	rural	PHC/CHC/District Hospital	37	4.09165	1522	2180	1928	38	214
63	King Cetshwayo	uMfolozi	2021	rural	PHC/CHC/District Hospital	38	4.1613	1515	2190	1957	28	205
63	King Cetshwayo	uMfolozi	2022	rural	PHC/CHC/District Hospital	38	4.1903	852	1211	1100	15	96
64	eThekwini	eThekwini	2018	urban	Specialised/TB/Psychiatric/Central Hospital	39	3.8413	4566	8018	7261	139	618
64	eThekwini	eThekwini	2019	urban	Specialised/TB/Psychiatric/Central Hospital	40	3.6806	4218	7599	6852	186	561
64	eThekwini	eThekwini	2020	urban	Specialised/TB/Psychiatric/Central Hospital	41	3.79865	3058	5808	4972	194	642
64	eThekwini	eThekwini	2021	urban	Specialised/TB/Psychiatric/Central Hospital	41	3.5588	2938	5578	4943	165	470
64	eThekwini	eThekwini	2022	urban	Specialised/TB/Psychiatric/Central Hospital	42	3.3724	1390	2654	2248	121	285
65	eThekwini	eThekwini	2018	urban	PHC/CHC/District Hospital	33	3.879	2488	3481	3150	55	276
65	eThekwini	eThekwini	2019	urban	PHC/CHC/District Hospital	34	3.73735	2759	3918	3556	74	288
65	eThekwini	eThekwini	2020	urban	PHC/CHC/District Hospital	34	4.166	3053	4376	3858	86	432
65	eThekwini	eThekwini	2021	urban	PHC/CHC/District Hospital	35	3.9088	3015	4405	4070	62	273
65	eThekwini	eThekwini	2022	urban	PHC/CHC/District Hospital	36	3.98335	1568	2268	2118	28	122
66	eThekwini	eThekwini	2018	urban	PHC/CHC/District Hospital	37	4.064	3219	4888	4375	64	449
66	eThekwini	eThekwini	2019	urban	PHC/CHC/District Hospital	36	4.1104	3746	5641	4945	85	611
66	eThekwini	eThekwini	2020	urban	PHC/CHC/District Hospital	37	4.02115	3969	5863	5031	144	688
66	eThekwini	eThekwini	2021	urban	PHC/CHC/District Hospital	37	3.6191	4601	6685	5770	214	701
66	eThekwini	eThekwini	2022	urban	PHC/CHC/District Hospital	38	3.235	2569	3721	3142	224	355
67	uMzinyathi	uMsinga	2018	rural	PHC/CHC/District Hospital	35	3.99865	495	646	568	12	66
67	uMzinyathi	uMsinga	2019	rural	PHC/CHC/District Hospital	35	3.8904	514	677	578	14	85
67	uMzinyathi	uMsinga	2020	rural	PHC/CHC/District Hospital	36	3.9127	573	751	640	21	90
67	uMzinyathi	uMsinga	2021	rural	PHC/CHC/District Hospital	36	3.79	573	748	649	28	71
67	uMzinyathi	uMsinga	2022	rural	PHC/CHC/District Hospital	37	3.4146	309	397	313	32	52
68	eThekwini	eThekwini	2018	urban	PHC/CHC/District Hospital	34	4.3794	472	577	558	1	18
68	eThekwini	eThekwini	2019	urban	PHC/CHC/District Hospital	34	3.7037	584	722	705	3	14
68	eThekwini	eThekwini	2020	urban	PHC/CHC/District Hospital	34	4.6396	761	937	884	5	48
68	eThekwini	eThekwini	2021	urban	PHC/CHC/District Hospital	34	3.678	1129	1361	1298	16	47
68	eThekwini	eThekwini	2022	urban	PHC/CHC/District Hospital	34	4.13425	648	768	732	4	32
69	uThukela	Inkosi Langalibalele	2018	peri-urban	PHC/CHC/District Hospital	35	3.6354	1931	2582	2269	60	253
69	uThukela	Inkosi Langalibalele	2019	peri-urban	PHC/CHC/District Hospital	35	3.5563	2396	3168	2717	105	346
69	uThukela	Inkosi Langalibalele	2020	peri-urban	PHC/CHC/District Hospital	36	3.5465	2325	3149	2811	85	253
69	uThukela	Inkosi Langalibalele	2021	peri-urban	PHC/CHC/District Hospital	37	3.1241	2541	3490	3037	182	271
69	uThukela	Inkosi Langalibalele	2022	peri-urban	PHC/CHC/District Hospital	38	3.1233	1574	2134	1874	104	156
70	uMgungundlovu	uMshwathi	2018	peri-urban	PHC/CHC/District Hospital	29	4.0492	399	420	355	10	55
70	uMgungundlovu	uMshwathi	2019	peri-urban	PHC/CHC/District Hospital	29	3.691	599	632	541	17	74
70	uMgungundlovu	uMshwathi	2020	peri-urban	PHC/CHC/District Hospital	22		3	3	3	0	0
71	uThukela	Inkosi Langalibalele	2018	peri-urban	PHC/CHC/District Hospital	37	3.8305	412	586	499	14	73
71	uThukela	Inkosi Langalibalele	2019	peri-urban	PHC/CHC/District Hospital	36	3.5295	433	605	511	24	70
71	uThukela	Inkosi Langalibalele	2020	peri-urban	PHC/CHC/District Hospital	38	3.89495	420	615	547	15	53
71	uThukela	Inkosi Langalibalele	2021	peri-urban	PHC/CHC/District Hospital	38	3.2835	437	636	518	36	82
71	uThukela	Inkosi Langalibalele	2022	peri-urban	PHC/CHC/District Hospital	39	3.11585	291	435	357	32	46
72	uMgungundlovu	Msunduzi	2020	urban	PHC/CHC/District Hospital	56		1	1	1	0	0
73	eThekwini	eThekwini	2018	urban	PHC/CHC/District Hospital	35	3.8926	1024	1581	1396	28	157
73	eThekwini	eThekwini	2019	urban	PHC/CHC/District Hospital	36	3.72505	1047	1625	1481	28	116
73	eThekwini	eThekwini	2020	urban	PHC/CHC/District Hospital	37	3.4723	1035	1582	1429	50	103
73	eThekwini	eThekwini	2021	urban	PHC/CHC/District Hospital	36	3.61125	1171	1774	1654	32	88
73	eThekwini	eThekwini	2022	urban	PHC/CHC/District Hospital	37	3.1322	756	1134	1006	48	80
74	uMgungundlovu	uMshwathi	2018	peri-urban	PHC/CHC/District Hospital	37	3.6954	1271	2031	1839	41	151
74	uMgungundlovu	uMshwathi	2019	peri-urban	PHC/CHC/District Hospital	38	3.6655	1326	2201	1980	46	175
74	uMgungundlovu	uMshwathi	2020	peri-urban	PHC/CHC/District Hospital	38	3.6354	1540	2559	2278	66	215
74	uMgungundlovu	uMshwathi	2021	peri-urban	PHC/CHC/District Hospital	39	3.3459	1482	2469	2151	103	215
74	uMgungundlovu	uMshwathi	2022	peri-urban	PHC/CHC/District Hospital	40	3.2066	778	1274	1082	72	120
75	uMzinyathi	uMsinga	2018	rural	PHC/CHC/District Hospital	34	3.974	1033	1290	1153	22	115
75	uMzinyathi	uMsinga	2019	rural	PHC/CHC/District Hospital	35	3.39875	1061	1302	1156	40	106
75	uMzinyathi	uMsinga	2020	rural	PHC/CHC/District Hospital	35	3.7495	936	1186	1083	20	83
75	uMzinyathi	uMsinga	2021	rural	PHC/CHC/District Hospital	36	3.6287	882	1135	1010	35	90
75	uMzinyathi	uMsinga	2022	rural	PHC/CHC/District Hospital	37	3.3147	613	780	679	35	66
76	eThekwini	eThekwini	2018	urban	PHC/CHC/District Hospital	34	3.8721	1676	2345	2010	58	277
76	eThekwini	eThekwini	2019	urban	PHC/CHC/District Hospital	35	3.8332	1786	2555	2192	57	306
76	eThekwini	eThekwini	2020	urban	PHC/CHC/District Hospital	36	3.8581	1914	2711	2285	95	331
76	eThekwini	eThekwini	2021	urban	PHC/CHC/District Hospital	37	3.9319	2080	2975	2624	67	284
76	eThekwini	eThekwini	2022	urban	PHC/CHC/District Hospital	38	3.43905	1184	1667	1421	79	167
77	Amajuba	Dannhauser	2018	rural	PHC/CHC/District Hospital	35	4.09745	1321	1967	1709	42	216
77	Amajuba	Dannhauser	2019	rural	PHC/CHC/District Hospital	35	4.125	1796	2548	2273	42	233
77	Amajuba	Dannhauser	2020	rural	PHC/CHC/District Hospital	36	4.00535	1764	2516	2252	31	233
77	Amajuba	Dannhauser	2021	rural	PHC/CHC/District Hospital	35	4.2454	2055	2854	2565	35	254
77	Amajuba	Dannhauser	2022	rural	PHC/CHC/District Hospital	36	3.9883	1128	1570	1428	24	118
78	iLembe	KwaDukuza	2018	peri-urban	PHC/CHC/District Hospital	37	4.2253	1290	2024	1731	45	248
78	iLembe	KwaDukuza	2019	peri-urban	PHC/CHC/District Hospital	37	4.0086	1338	2068	1745	65	258
78	iLembe	KwaDukuza	2020	peri-urban	PHC/CHC/District Hospital	38	3.725	1210	1854	1597	69	188
78	iLembe	KwaDukuza	2021	peri-urban	PHC/CHC/District Hospital	39	3.7512	1213	1869	1664	38	167
78	iLembe	KwaDukuza	2022	peri-urban	PHC/CHC/District Hospital	39	3.6732	644	954	836	34	84
79	Zululand	Nongoma	2018	rural	PHC/CHC/District Hospital	35	4.0492	354	529	476	8	45
79	Zululand	Nongoma	2019	rural	PHC/CHC/District Hospital	37	4.0043	427	600	555	4	41
79	Zululand	Nongoma	2020	rural	PHC/CHC/District Hospital	37	3.5526	362	526	475	15	36
79	Zululand	Nongoma	2021	rural	PHC/CHC/District Hospital	38	3.51645	445	646	566	26	54
79	Zululand	Nongoma	2022	rural	PHC/CHC/District Hospital	38	3.71015	240	340	296	6	38
80	King Cetshwayo	Nkandla	2018	rural	PHC/CHC/District Hospital	35	4.5646	160	209	148	6	55
80	King Cetshwayo	Nkandla	2019	rural	PHC/CHC/District Hospital	38	4.2671	245	332	285	5	42
80	King Cetshwayo	Nkandla	2020	rural	PHC/CHC/District Hospital	38	3.8121	282	404	320	15	69
80	King Cetshwayo	Nkandla	2021	rural	PHC/CHC/District Hospital	38	3.8662	274	374	325	5	44
80	King Cetshwayo	Nkandla	2022	rural	PHC/CHC/District Hospital	39	3.4829	199	272	234	13	25
81	Ugu	Umdoni	2018	peri-urban	PHC/CHC/District Hospital	35	3.9258	468	626	537	14	75
81	Ugu	Umdoni	2019	peri-urban	PHC/CHC/District Hospital	35	3.85095	535	718	626	10	82
81	Ugu	Umdoni	2020	peri-urban	PHC/CHC/District Hospital	36	3.7992	529	696	605	13	78
81	Ugu	Umdoni	2021	peri-urban	PHC/CHC/District Hospital	36	3.77425	587	750	664	14	72
81	Ugu	Umdoni	2022	peri-urban	PHC/CHC/District Hospital	37	4.40035	282	374	334	5	35
82	King Cetshwayo	uMlalazi	2018	peri-urban	PHC/CHC/District Hospital	35	3.9717	681	1055	879	30	146
82	King Cetshwayo	uMlalazi	2019	peri-urban	PHC/CHC/District Hospital	36	3.8932	851	1287	1082	26	179
82	King Cetshwayo	uMlalazi	2020	peri-urban	PHC/CHC/District Hospital	36	3.88285	939	1362	1154	41	167
82	King Cetshwayo	uMlalazi	2021	peri-urban	PHC/CHC/District Hospital	37	3.8813	944	1385	1196	43	146
82	King Cetshwayo	uMlalazi	2022	peri-urban	PHC/CHC/District Hospital	37	3.9003	480	705	618	18	69
83	eThekwini	eThekwini	2018	urban	Specialised/TB/Psychiatric/Central Hospital	38	4.0043	1704	2912	2414	92	406
83	eThekwini	eThekwini	2019	urban	Specialised/TB/Psychiatric/Central Hospital	29	4.22305	530	943	727	25	191
83	eThekwini	eThekwini	2020	urban	Specialised/TB/Psychiatric/Central Hospital	24	4.0371	369	646	493	25	128
84	King Cetshwayo	uMfolozi	2018	rural	PHC/CHC/District Hospital	36	4.1038	1327	1933	1710	39	184
84	King Cetshwayo	uMfolozi	2019	rural	PHC/CHC/District Hospital	37	4.0644	1589	2239	2032	44	163
84	King Cetshwayo	uMfolozi	2020	rural	PHC/CHC/District Hospital	37	3.89195	1673	2367	2173	35	159
84	King Cetshwayo	uMfolozi	2021	rural	PHC/CHC/District Hospital	37	3.70165	1760	2409	2249	40	120
84	King Cetshwayo	uMfolozi	2022	rural	PHC/CHC/District Hospital	37	3.8469	977	1373	1266	21	86
85	uMgungundlovu	Msunduzi	2018	urban	Specialised/TB/Psychiatric/Central Hospital	38	4.42725	2369	3826	3340	55	431
85	uMgungundlovu	Msunduzi	2019	urban	Specialised/TB/Psychiatric/Central Hospital	39	4.36605	2297	3666	3278	49	339
85	uMgungundlovu	Msunduzi	2020	urban	Specialised/TB/Psychiatric/Central Hospital	40	3.9335	2167	3472	3115	68	289
85	uMgungundlovu	Msunduzi	2021	urban	Specialised/TB/Psychiatric/Central Hospital	41	4.1686	1934	3120	2847	44	229
85	uMgungundlovu	Msunduzi	2022	urban	Specialised/TB/Psychiatric/Central Hospital	42	4.2514	876	1426	1281	19	126
86	uMzinyathi	uMsinga	2018	rural	PHC/CHC/District Hospital	36	4.0756	583	796	699	18	79
86	uMzinyathi	uMsinga	2019	rural	PHC/CHC/District Hospital	37	3.7697	632	840	751	17	72
86	uMzinyathi	uMsinga	2020	rural	PHC/CHC/District Hospital	38	3.9753	692	919	827	18	74
86	uMzinyathi	uMsinga	2021	rural	PHC/CHC/District Hospital	39	3.6868	709	976	864	26	86
86	uMzinyathi	uMsinga	2022	rural	PHC/CHC/District Hospital	39	3.0941	375	514	411	43	60
87	eThekwini	eThekwini	2022	urban	Regional Hospital	39.5	4.05505	5	8	6	0	2
88	Ugu	Umdoni	2018	peri-urban	PHC/CHC/District Hospital	36	4.1038	1600	2185	1862	48	275
88	Ugu	Umdoni	2019	peri-urban	PHC/CHC/District Hospital	36	3.7857	1472	2030	1719	55	256
88	Ugu	Umdoni	2020	peri-urban	PHC/CHC/District Hospital	36	3.95715	1550	2119	1783	57	279
88	Ugu	Umdoni	2021	peri-urban	PHC/CHC/District Hospital	38	3.7548	1761	2376	2077	38	261
88	Ugu	Umdoni	2022	peri-urban	PHC/CHC/District Hospital	38	4.1855	921	1257	1112	19	126
89	uThukela	Okhahlamba	2018	peri-urban	PHC/CHC/District Hospital	35	3.93065	1323	1974	1690	48	236
89	uThukela	Okhahlamba	2019	peri-urban	PHC/CHC/District Hospital	36	3.69585	1370	2364	1968	101	295
89	uThukela	Okhahlamba	2020	peri-urban	PHC/CHC/District Hospital	36	3.9079	1461	2558	2245	62	251
89	uThukela	Okhahlamba	2021	peri-urban	PHC/CHC/District Hospital	35	3.3866	1403	2950	2576	111	263
89	uThukela	Okhahlamba	2022	peri-urban	PHC/CHC/District Hospital	38	3.2494	1019	1648	1410	82	156
90	uThukela	Okhahlamba	2018	peri-urban	PHC/CHC/District Hospital	33.5	4.574	118	142	89	8	45
90	uThukela	Okhahlamba	2019	peri-urban	PHC/CHC/District Hospital	37	4.42805	260	304	240	9	55
90	uThukela	Okhahlamba	2020	peri-urban	PHC/CHC/District Hospital	37	3.5514	244	314	283	3	28
90	uThukela	Okhahlamba	2021	peri-urban	PHC/CHC/District Hospital	36	3.50795	311	411	355	18	38
90	uThukela	Okhahlamba	2022	peri-urban	PHC/CHC/District Hospital	39	3.4072	182	251	218	12	21
91	uMzinyathi	Endumeni	2018	peri-urban	PHC/CHC/District Hospital	35	4.2147	2820	4320	3449	98	773
91	uMzinyathi	Endumeni	2019	peri-urban	PHC/CHC/District Hospital	36	4.06445	2829	4212	3436	92	684
91	uMzinyathi	Endumeni	2020	peri-urban	PHC/CHC/District Hospital	36	4.0268	3012	4369	3562	119	688
91	uMzinyathi	Endumeni	2021	peri-urban	PHC/CHC/District Hospital	36	3.9229	2942	4221	3400	169	652
91	uMzinyathi	Endumeni	2022	peri-urban	PHC/CHC/District Hospital	38	3.5131	1730	2524	1902	187	435
92	uMzinyathi	Endumeni	2018	peri-urban	PHC/CHC/District Hospital	36	3.2992	0	29	28	0	1
92	uMzinyathi	Endumeni	2019	peri-urban	PHC/CHC/District Hospital	34	3.9832	1	47	42	0	5
92	uMzinyathi	Endumeni	2020	peri-urban	PHC/CHC/District Hospital	38		0	11	11	0	0
92	uMzinyathi	Endumeni	2021	peri-urban	PHC/CHC/District Hospital	35	3.24385	1	31	29	0	2
92	uMzinyathi	Endumeni	2022	peri-urban	PHC/CHC/District Hospital	37	2.8802	0	12	11	1	0
93	Ugu	Umzumbe	2018	rural	Specialised/TB/Psychiatric/Central Hospital	39	4.1731	14	24	13	2	9
94	Amajuba	Dannhauser	2018	rural	PHC/CHC/District Hospital	39	3.7741	575	848	772	10	66
94	Amajuba	Dannhauser	2019	rural	PHC/CHC/District Hospital	38	3.9278	533	770	699	12	59
94	Amajuba	Dannhauser	2020	rural	PHC/CHC/District Hospital	39	3.5888	592	837	774	13	50
94	Amajuba	Dannhauser	2021	rural	PHC/CHC/District Hospital	39	3.73485	544	772	722	10	40
94	Amajuba	Dannhauser	2022	rural	PHC/CHC/District Hospital	41	4.3017	285	404	377	3	24
95	Harry Gwala	Greater Kokstad	2018	peri-urban	PHC/CHC/District Hospital	34	4.0899	3229	4687	3967	110	610
95	Harry Gwala	Greater Kokstad	2019	peri-urban	PHC/CHC/District Hospital	34	4.1702	3231	4594	3875	129	590
95	Harry Gwala	Greater Kokstad	2020	peri-urban	PHC/CHC/District Hospital	35	4.27835	3504	5077	4421	76	580
95	Harry Gwala	Greater Kokstad	2021	peri-urban	PHC/CHC/District Hospital	35	4.1847	3612	5167	4500	88	579
95	Harry Gwala	Greater Kokstad	2022	peri-urban	PHC/CHC/District Hospital	36	4.0058	1814	2602	2218	72	312
96	uMgungundlovu	Msunduzi	2018	urban	PHC/CHC/District Hospital	37	3.8254	8497	13329	11730	331	1268
96	uMgungundlovu	Msunduzi	2019	urban	PHC/CHC/District Hospital	38	3.713	7433	13964	12132	424	1408
96	uMgungundlovu	Msunduzi	2020	urban	PHC/CHC/District Hospital	39	3.5183	7625	13952	12471	422	1059
96	uMgungundlovu	Msunduzi	2021	urban	PHC/CHC/District Hospital	39	3.3414	7682	14473	12988	486	999
96	uMgungundlovu	Msunduzi	2022	urban	PHC/CHC/District Hospital	40	3.0993	4863	8372	7177	507	688
97	uMgungundlovu	Msunduzi	2018	urban	PHC/CHC/District Hospital	34	3.8864	1708	2409	2092	65	252
97	uMgungundlovu	Msunduzi	2019	urban	PHC/CHC/District Hospital	35	3.8887	1944	2774	2409	69	296
97	uMgungundlovu	Msunduzi	2020	urban	PHC/CHC/District Hospital	36	3.6203	1744	2986	2623	79	284
97	uMgungundlovu	Msunduzi	2021	urban	PHC/CHC/District Hospital	36	3.4391	1904	2935	2563	104	268
97	uMgungundlovu	Msunduzi	2022	urban	PHC/CHC/District Hospital	38	3.2785	1001	1474	1277	64	133
98	Harry Gwala	Greater Kokstad	2018	peri-urban	PHC/CHC/District Hospital	34	4.1022	1	349	317	4	28
98	Harry Gwala	Greater Kokstad	2019	peri-urban	PHC/CHC/District Hospital	35	3.9042	2	372	342	10	20
98	Harry Gwala	Greater Kokstad	2020	peri-urban	PHC/CHC/District Hospital	36	3.9427	3	379	359	5	15
98	Harry Gwala	Greater Kokstad	2021	peri-urban	PHC/CHC/District Hospital	37	3.9924	6	251	240	2	9
98	Harry Gwala	Greater Kokstad	2022	peri-urban	PHC/CHC/District Hospital	38	4.1986	3	135	131	1	3
99	uMgungundlovu	Msunduzi	2018	urban	Regional Hospital	32	4.40225	6789	10766	8084	332	2350
99	uMgungundlovu	Msunduzi	2019	urban	Regional Hospital	33	4.3729	6852	10764	8074	342	2348
99	uMgungundlovu	Msunduzi	2020	urban	Regional Hospital	33	4.2174	8152	12210	9735	352	2123
99	uMgungundlovu	Msunduzi	2021	urban	Regional Hospital	34	4.3163	8065	11968	9760	299	1909
99	uMgungundlovu	Msunduzi	2022	urban	Regional Hospital	34	4.3485	3739	5684	4626	112	946
100	Zululand	eDumbe	2018	rural	PHC/CHC/District Hospital	36	4.1637	2498	3424	2869	83	472
100	Zululand	eDumbe	2019	rural	PHC/CHC/District Hospital	38	4.0642	3212	4618	3998	79	541
100	Zululand	eDumbe	2020	rural	PHC/CHC/District Hospital	38	3.909	3771	5421	4637	147	637
100	Zululand	eDumbe	2021	rural	PHC/CHC/District Hospital	38	3.3246	3614	5113	4260	293	560
100	Zululand	eDumbe	2022	rural	PHC/CHC/District Hospital	38	3.101	1966	2798	2071	301	426
101	Zululand	eDumbe	2018	rural	PHC/CHC/District Hospital	33	4.202	746	1002	881	16	105
101	Zululand	eDumbe	2019	rural	PHC/CHC/District Hospital	33	3.92525	670	897	793	14	90
102	uMgungundlovu	uMshwathi	2018	peri-urban	PHC/CHC/District Hospital	35	3.8223	672	918	780	28	110
102	uMgungundlovu	uMshwathi	2019	peri-urban	PHC/CHC/District Hospital	36	3.7863	691	923	787	30	106
102	uMgungundlovu	uMshwathi	2020	peri-urban	PHC/CHC/District Hospital	36	3.6785	757	1033	910	28	95
102	uMgungundlovu	uMshwathi	2021	peri-urban	PHC/CHC/District Hospital	37	3.6639	738	990	880	22	88
102	uMgungundlovu	uMshwathi	2022	peri-urban	PHC/CHC/District Hospital	38	3.7852	416	560	483	17	60
103	uMzinyathi	Umvoti	2018	peri-urban	PHC/CHC/District Hospital	35	4.3138	506	695	554	20	121
103	uMzinyathi	Umvoti	2019	peri-urban	PHC/CHC/District Hospital	37	4.1367	631	880	728	23	129
103	uMzinyathi	Umvoti	2020	peri-urban	PHC/CHC/District Hospital	36	3.8643	660	875	738	33	104
103	uMzinyathi	Umvoti	2021	peri-urban	PHC/CHC/District Hospital	36	3.5948	680	912	758	39	115
103	uMzinyathi	Umvoti	2022	peri-urban	PHC/CHC/District Hospital	38	3.2534	391	514	428	30	56
104	King Cetshwayo	Nkandla	2018	rural	PHC/CHC/District Hospital	36	4.7303	896	1434	1002	37	395
104	King Cetshwayo	Nkandla	2019	rural	PHC/CHC/District Hospital	37	4.55565	1082	1648	1202	32	414
104	King Cetshwayo	Nkandla	2020	rural	PHC/CHC/District Hospital	38	4.0253	1227	1908	1475	83	350
104	King Cetshwayo	Nkandla	2021	rural	PHC/CHC/District Hospital	38	4.1958	1183	1738	1409	56	273
104	King Cetshwayo	Nkandla	2022	rural	PHC/CHC/District Hospital	39	3.9314	650	955	776	34	145
105	Zululand	Nongoma	2018	rural	PHC/CHC/District Hospital	35	4.2329	1103	1500	1343	21	136
105	Zululand	Nongoma	2019	rural	PHC/CHC/District Hospital	36	3.78385	1081	1491	1345	17	129
105	Zululand	Nongoma	2020	rural	PHC/CHC/District Hospital	37	3.7339	1141	1584	1381	45	158
105	Zululand	Nongoma	2021	rural	PHC/CHC/District Hospital	38	3.6551	1137	1585	1438	35	112
105	Zululand	Nongoma	2022	rural	PHC/CHC/District Hospital	38	3.70235	608	836	776	6	54
106	uMkhanyakude	Jozini	2018	rural	PHC/CHC/District Hospital	36	4.04625	316	452	398	8	46
106	uMkhanyakude	Jozini	2019	rural	PHC/CHC/District Hospital	36	4.1628	395	576	500	11	65
106	uMkhanyakude	Jozini	2020	rural	PHC/CHC/District Hospital	38	3.5279	380	559	477	16	66
106	uMkhanyakude	Jozini	2021	rural	PHC/CHC/District Hospital	38	3.54025	418	598	526	14	58
106	uMkhanyakude	Jozini	2022	rural	PHC/CHC/District Hospital	38	3.4712	213	312	273	10	29
107	eThekwini	eThekwini	2018	urban	Specialised/TB/Psychiatric/Central Hospital	43	4.41995	21	41	39	0	2
107	eThekwini	eThekwini	2019	urban	Specialised/TB/Psychiatric/Central Hospital	40	3.3117	27	54	45	3	6
107	eThekwini	eThekwini	2020	urban	Specialised/TB/Psychiatric/Central Hospital	39	3.2041	12	32	23	4	5
107	eThekwini	eThekwini	2021	urban	Specialised/TB/Psychiatric/Central Hospital	37	3.51335	27	42	36	0	6
107	eThekwini	eThekwini	2022	urban	Specialised/TB/Psychiatric/Central Hospital	41	2.8027	11	14	9	3	2
108	eThekwini	eThekwini	2018	urban	PHC/CHC/District Hospital	35	3.9911	1931	2832	2532	47	253
108	eThekwini	eThekwini	2019	urban	PHC/CHC/District Hospital	35	4.1302	2292	3525	3094	59	372
108	eThekwini	eThekwini	2020	urban	PHC/CHC/District Hospital	36	3.90895	2363	3350	2834	104	412
108	eThekwini	eThekwini	2021	urban	PHC/CHC/District Hospital	37	3.83295	2529	3550	3076	85	389
108	eThekwini	eThekwini	2022	urban	PHC/CHC/District Hospital	37	3.42655	1335	1873	1591	91	191
109	King Cetshwayo	uMlalazi	2018	peri-urban	PHC/CHC/District Hospital	36	4.6334	600	828	743	11	74
109	King Cetshwayo	uMlalazi	2019	peri-urban	PHC/CHC/District Hospital	37	4.4297	652	978	878	16	84
109	King Cetshwayo	uMlalazi	2020	peri-urban	PHC/CHC/District Hospital	37	4.4996	602	949	838	10	101
109	King Cetshwayo	uMlalazi	2021	peri-urban	PHC/CHC/District Hospital	37	3.8215	623	981	866	20	95
109	King Cetshwayo	uMlalazi	2022	peri-urban	PHC/CHC/District Hospital	38	3.8663	267	520	462	11	47
110	Amajuba	Newcastle	2018	urban	PHC/CHC/District Hospital	22	3.6471	0	52	39	0	13
110	Amajuba	Newcastle	2019	urban	PHC/CHC/District Hospital	22	3.77465	2	41	27	2	12
110	Amajuba	Newcastle	2020	urban	PHC/CHC/District Hospital	19	4.12885	0	17	13	0	4
110	Amajuba	Newcastle	2021	urban	PHC/CHC/District Hospital	20	2.786	0	14	12	2	0
110	Amajuba	Newcastle	2022	urban	PHC/CHC/District Hospital	21		0	7	7	0	0
111	uThukela	Alfred Duma	2018	peri-urban	PHC/CHC/District Hospital	36	3.8876	1217	1641	1382	54	205
111	uThukela	Alfred Duma	2019	peri-urban	PHC/CHC/District Hospital	37	3.88755	1588	2041	1711	64	266
111	uThukela	Alfred Duma	2020	peri-urban	PHC/CHC/District Hospital	35	4.0043	1825	2395	2018	72	305
111	uThukela	Alfred Duma	2021	peri-urban	PHC/CHC/District Hospital	37	3.359	1906	2585	2157	133	295
111	uThukela	Alfred Duma	2022	peri-urban	PHC/CHC/District Hospital	38	3.2622	1010	1341	1115	86	140
112	uMgungundlovu	Msunduzi	2018	urban	PHC/CHC/District Hospital	33		0	1	1	0	0
113	uMzinyathi	uMsinga	2018	rural	PHC/CHC/District Hospital	33.5	4.2613	214	264	236	6	22
113	uMzinyathi	uMsinga	2019	rural	PHC/CHC/District Hospital	35	4.0948	219	290	244	8	38
113	uMzinyathi	uMsinga	2020	rural	PHC/CHC/District Hospital	37	3.36155	208	276	244	8	24
113	uMzinyathi	uMsinga	2021	rural	PHC/CHC/District Hospital	36.5	3.0976	226	322	271	20	31
113	uMzinyathi	uMsinga	2022	rural	PHC/CHC/District Hospital	37	3.0314	100	143	110	15	18
114	Ugu	Umuziwabantu	2018	rural	PHC/CHC/District Hospital	35	4.0413	1864	2577	2210	45	322
114	Ugu	Umuziwabantu	2019	rural	PHC/CHC/District Hospital	35	3.80015	1848	2516	2224	54	238
114	Ugu	Umuziwabantu	2020	rural	PHC/CHC/District Hospital	36	3.8656	1905	2617	2322	42	253
114	Ugu	Umuziwabantu	2021	rural	PHC/CHC/District Hospital	37	3.9168	1819	2503	2217	41	245
114	Ugu	Umuziwabantu	2022	rural	PHC/CHC/District Hospital	38	3.90035	874	1301	1173	25	103
115	uMgungundlovu	uMshwathi	2018	peri-urban	PHC/CHC/District Hospital	36	4.31695	800	1085	907	22	156
115	uMgungundlovu	uMshwathi	2019	peri-urban	PHC/CHC/District Hospital	36	4.10885	1216	1599	1321	51	227
115	uMgungundlovu	uMshwathi	2020	peri-urban	PHC/CHC/District Hospital	37	3.8909	1264	1731	1472	50	209
115	uMgungundlovu	uMshwathi	2021	peri-urban	PHC/CHC/District Hospital	36	3.7694	1315	1774	1528	48	198
115	uMgungundlovu	uMshwathi	2022	peri-urban	PHC/CHC/District Hospital	37	3.942	673	886	749	30	107
116	uMgungundlovu	Mkhambathini	2018	rural	PHC/CHC/District Hospital	36	4.23245	390	565	467	13	85
116	uMgungundlovu	Mkhambathini	2019	rural	PHC/CHC/District Hospital	38	4.3498	391	593	501	5	87
117	uMgungundlovu	Mkhambathini	2018	rural	PHC/CHC/District Hospital	35	4.4771	9	14	11	0	3
117	uMgungundlovu	Mkhambathini	2019	rural	PHC/CHC/District Hospital	37	4.3901	36	57	47	0	10
117	uMgungundlovu	Mkhambathini	2020	rural	PHC/CHC/District Hospital	38	4.1865	394	604	537	13	54
117	uMgungundlovu	Mkhambathini	2021	rural	PHC/CHC/District Hospital	38	4.0643	357	547	490	7	50
117	uMgungundlovu	Mkhambathini	2022	rural	PHC/CHC/District Hospital	37.5	3.8946	207	298	269	4	25
118	Amajuba	Dannhauser	2018	rural	PHC/CHC/District Hospital	37	3.8884	642	916	815	11	90
118	Amajuba	Dannhauser	2019	rural	PHC/CHC/District Hospital	38	3.8454	641	909	836	14	59
118	Amajuba	Dannhauser	2020	rural	PHC/CHC/District Hospital	39	3.713	648	958	871	19	68
118	Amajuba	Dannhauser	2021	rural	PHC/CHC/District Hospital	40	4.0855	611	897	832	13	52
118	Amajuba	Dannhauser	2022	rural	PHC/CHC/District Hospital	40	3.84305	384	540	494	12	34
119	Zululand	uPhongolo	2018	rural	PHC/CHC/District Hospital	34	3.86345	989	1365	1155	33	177
119	Zululand	uPhongolo	2019	rural	PHC/CHC/District Hospital	34.5	3.8277	1216	1657	1422	37	198
119	Zululand	uPhongolo	2020	rural	PHC/CHC/District Hospital	36	3.7092	1152	1677	1386	69	222
119	Zululand	uPhongolo	2021	rural	PHC/CHC/District Hospital	36	3.3182	1248	1802	1474	110	218
119	Zululand	uPhongolo	2022	rural	PHC/CHC/District Hospital	37	3.07405	794	1154	850	136	168
120	King Cetshwayo	City of uMhlathuze	2018	urban	PHC/CHC/District Hospital	35	4.2636	6415	8605	7723	97	785
120	King Cetshwayo	City of uMhlathuze	2019	urban	PHC/CHC/District Hospital	36	4.2764	6207	8572	7719	104	749
120	King Cetshwayo	City of uMhlathuze	2020	urban	PHC/CHC/District Hospital	37	3.8609	6603	9150	8063	214	873
120	King Cetshwayo	City of uMhlathuze	2021	urban	PHC/CHC/District Hospital	38	3.62115	5995	8668	7874	186	608
120	King Cetshwayo	City of uMhlathuze	2022	urban	PHC/CHC/District Hospital	39	3.6674	3098	4366	4011	78	277
121	King Cetshwayo	City of uMhlathuze	2018	urban	PHC/CHC/District Hospital	32	3.89225	0	49	35	2	12
121	King Cetshwayo	City of uMhlathuze	2019	urban	PHC/CHC/District Hospital	33	4.6627	0	37	34	0	3
121	King Cetshwayo	City of uMhlathuze	2020	urban	PHC/CHC/District Hospital	36	4.0086	0	75	70	2	3
121	King Cetshwayo	City of uMhlathuze	2021	urban	PHC/CHC/District Hospital	37	4.1278	1	93	85	0	8
121	King Cetshwayo	City of uMhlathuze	2022	urban	PHC/CHC/District Hospital	37		1	70	70	0	0
122	uMzinyathi	Endumeni	2018	peri-urban	PHC/CHC/District Hospital	37	3.9979	1953	2798	2563	43	192
122	uMzinyathi	Endumeni	2019	peri-urban	PHC/CHC/District Hospital	38	3.9843	1993	2871	2692	21	158
122	uMzinyathi	Endumeni	2020	peri-urban	PHC/CHC/District Hospital	39	3.7124	1969	2834	2609	54	171
122	uMzinyathi	Endumeni	2021	peri-urban	PHC/CHC/District Hospital	39	3.2821	1906	2740	2459	106	175
122	uMzinyathi	Endumeni	2022	peri-urban	PHC/CHC/District Hospital	39	3.07015	1086	1527	1299	101	127
123	uMkhanyakude	Umhlabuyalingana	2018	rural	PHC/CHC/District Hospital	32.5	4.4031	34	45	38	0	7
123	uMkhanyakude	Umhlabuyalingana	2019	rural	PHC/CHC/District Hospital	34	3.9927	146	210	188	1	21
123	uMkhanyakude	Umhlabuyalingana	2020	rural	PHC/CHC/District Hospital	34	3.3802	226	312	271	14	27
123	uMkhanyakude	Umhlabuyalingana	2021	rural	PHC/CHC/District Hospital	36	4.1797	246	356	334	5	17
123	uMkhanyakude	Umhlabuyalingana	2022	rural	PHC/CHC/District Hospital	36	3.98	115	172	161	3	8
124	uMgungundlovu	uMshwathi	2018	peri-urban	PHC/CHC/District Hospital	40	4.37665	333	459	369	5	85
124	uMgungundlovu	uMshwathi	2019	peri-urban	PHC/CHC/District Hospital	39	4.3783	353	478	401	11	66
124	uMgungundlovu	uMshwathi	2020	peri-urban	PHC/CHC/District Hospital	38	4.01535	369	505	415	20	70
124	uMgungundlovu	uMshwathi	2021	peri-urban	PHC/CHC/District Hospital	38	3.80045	448	623	527	21	75
124	uMgungundlovu	uMshwathi	2022	peri-urban	PHC/CHC/District Hospital	38.5	3.86885	252	333	275	15	43
125	Zululand	Nongoma	2018	rural	PHC/CHC/District Hospital	33	4.2528	498	680	578	16	86
125	Zululand	Nongoma	2019	rural	PHC/CHC/District Hospital	34	4.0253	604	819	678	19	122
125	Zululand	Nongoma	2020	rural	PHC/CHC/District Hospital	35	3.828	652	846	731	23	92
125	Zululand	Nongoma	2021	rural	PHC/CHC/District Hospital	35	3.7547	622	848	748	27	73
125	Zululand	Nongoma	2022	rural	PHC/CHC/District Hospital	37	3.845	343	458	419	8	31
126	uMgungundlovu	Richmond	2018	rural	PHC/CHC/District Hospital	31		2	2	2	0	0
126	uMgungundlovu	Richmond	2020	rural	PHC/CHC/District Hospital	40		0	1	1	0	0
127	King Cetshwayo	uMlalazi	2018	peri-urban	PHC/CHC/District Hospital	35	4.2148	1500	2194	1909	40	245
127	King Cetshwayo	uMlalazi	2019	peri-urban	PHC/CHC/District Hospital	36	4.1613	1750	2540	2189	39	312
127	King Cetshwayo	uMlalazi	2020	peri-urban	PHC/CHC/District Hospital	37	3.70365	2006	2884	2390	130	364
127	King Cetshwayo	uMlalazi	2021	peri-urban	PHC/CHC/District Hospital	38	3.72785	2055	2928	2586	78	264
127	King Cetshwayo	uMlalazi	2022	peri-urban	PHC/CHC/District Hospital	38	3.7323	830	1179	1060	27	92
128	uMzinyathi	Umvoti	2018	peri-urban	PHC/CHC/District Hospital	35	4.017	591	837	702	25	110
128	uMzinyathi	Umvoti	2019	peri-urban	PHC/CHC/District Hospital	36	3.9294	706	960	789	33	138
128	uMzinyathi	Umvoti	2020	peri-urban	PHC/CHC/District Hospital	36	3.5069	707	946	824	27	95
128	uMzinyathi	Umvoti	2021	peri-urban	PHC/CHC/District Hospital	37	3.5395	625	895	774	34	87
128	uMzinyathi	Umvoti	2022	peri-urban	PHC/CHC/District Hospital	38	3.3029	350	501	416	33	52
129	King Cetshwayo	uMlalazi	2018	peri-urban	PHC/CHC/District Hospital	35	4.1238	65	309	282	2	25
129	King Cetshwayo	uMlalazi	2019	peri-urban	PHC/CHC/District Hospital	35	3.8369	76	308	287	3	18
129	King Cetshwayo	uMlalazi	2020	peri-urban	PHC/CHC/District Hospital	37	3.3636	40	275	256	6	13
129	King Cetshwayo	uMlalazi	2021	peri-urban	PHC/CHC/District Hospital	39	3.46405	47	263	243	3	17
129	King Cetshwayo	uMlalazi	2022	peri-urban	PHC/CHC/District Hospital	41	3.6683	26	156	149	2	5
130	King Cetshwayo	Nkandla	2018	rural	PHC/CHC/District Hospital	35	4.0453	318	428	371	9	48
130	King Cetshwayo	Nkandla	2019	rural	PHC/CHC/District Hospital	35	3.81415	349	481	433	9	39
130	King Cetshwayo	Nkandla	2020	rural	PHC/CHC/District Hospital	38	3.3996	355	485	414	22	49
130	King Cetshwayo	Nkandla	2021	rural	PHC/CHC/District Hospital	38	3.42975	366	490	430	17	43
130	King Cetshwayo	Nkandla	2022	rural	PHC/CHC/District Hospital	37	3.45445	215	294	252	10	32
131	Zululand	Ulundi	2018	rural	PHC/CHC/District Hospital	35	4.419	291	418	368	6	44
131	Zululand	Ulundi	2019	rural	PHC/CHC/District Hospital	35	3.86415	320	444	392	12	40
131	Zululand	Ulundi	2020	rural	PHC/CHC/District Hospital	36	3.4048	356	497	418	20	59
131	Zululand	Ulundi	2021	rural	PHC/CHC/District Hospital	37	3.68315	407	559	515	11	33
131	Zululand	Ulundi	2022	rural	PHC/CHC/District Hospital	38	4.4974	199	281	257	5	19
132	iLembe	Ndwedwe	2018	rural	PHC/CHC/District Hospital	36	4.2855	1125	1653	1318	30	305
132	iLembe	Ndwedwe	2019	rural	PHC/CHC/District Hospital	36	3.9731	1442	2032	1691	42	299
132	iLembe	Ndwedwe	2020	rural	PHC/CHC/District Hospital	36	3.7303	1374	1903	1533	77	293
132	iLembe	Ndwedwe	2021	rural	PHC/CHC/District Hospital	37	3.7535	1590	2182	1845	65	272
132	iLembe	Ndwedwe	2022	rural	PHC/CHC/District Hospital	38	4.176	666	919	794	19	106
133	uMgungundlovu	Msunduzi	2018	urban	PHC/CHC/District Hospital	37	4.3502	988	1424	1239	23	162
133	uMgungundlovu	Msunduzi	2019	urban	PHC/CHC/District Hospital	37	4.1019	1074	1577	1353	39	185
133	uMgungundlovu	Msunduzi	2020	urban	PHC/CHC/District Hospital	37	3.9493	1168	1777	1564	33	180
133	uMgungundlovu	Msunduzi	2021	urban	PHC/CHC/District Hospital	38	3.965	1094	1600	1447	24	129
133	uMgungundlovu	Msunduzi	2022	urban	PHC/CHC/District Hospital	38	4.3567	739	1112	1001	13	98
134	uMkhanyakude	Mtubatuba	2018	peri-urban	PHC/CHC/District Hospital	35	3.7492	226	319	287	6	26
134	uMkhanyakude	Mtubatuba	2019	peri-urban	PHC/CHC/District Hospital	35	3.8819	249	341	314	4	23
134	uMkhanyakude	Mtubatuba	2020	peri-urban	PHC/CHC/District Hospital	37	3.1931	189	260	241	6	13
134	uMkhanyakude	Mtubatuba	2021	peri-urban	PHC/CHC/District Hospital	38	3.83735	163	227	209	3	15
134	uMkhanyakude	Mtubatuba	2022	peri-urban	PHC/CHC/District Hospital	39	3.6106	87	124	117	2	5
135	uThukela	Inkosi Langalibalele	2019	peri-urban	PHC/CHC/District Hospital	35	3.52545	0	41	31	2	8
135	uThukela	Inkosi Langalibalele	2020	peri-urban	PHC/CHC/District Hospital	33.5	3.0863	0	108	99	4	5
135	uThukela	Inkosi Langalibalele	2021	peri-urban	PHC/CHC/District Hospital	34.5	3.3401	4	113	101	4	8
135	uThukela	Inkosi Langalibalele	2022	peri-urban	PHC/CHC/District Hospital	35	3.1486	0	76	65	4	7
136	uThukela	Inkosi Langalibalele	2018	peri-urban	PHC/CHC/District Hospital	36	4.176	3346	5184	3912	188	1084
136	uThukela	Inkosi Langalibalele	2019	peri-urban	PHC/CHC/District Hospital	36	4.017	3721	5650	4322	205	1123
136	uThukela	Inkosi Langalibalele	2020	peri-urban	PHC/CHC/District Hospital	37	4.1072	3462	5371	4297	156	918
136	uThukela	Inkosi Langalibalele	2021	peri-urban	PHC/CHC/District Hospital	38	3.5631	3612	5572	4405	303	864
136	uThukela	Inkosi Langalibalele	2022	peri-urban	PHC/CHC/District Hospital	39	3.3158	2007	3099	2405	233	461
137	King Cetshwayo	uMfolozi	2018	rural	PHC/CHC/District Hospital	38	3.9508	13	27	18	2	7
137	King Cetshwayo	uMfolozi	2019	rural	PHC/CHC/District Hospital	44	3.6976	11	24	14	2	8
137	King Cetshwayo	uMfolozi	2020	rural	PHC/CHC/District Hospital	38.5	4.673	12	21	16	1	4
137	King Cetshwayo	uMfolozi	2021	rural	PHC/CHC/District Hospital	53		0	1	1	0	0
137	King Cetshwayo	uMfolozi	2022	rural	PHC/CHC/District Hospital	54		1	1	1	0	0
138	uMzinyathi	uMsinga	2018	rural	PHC/CHC/District Hospital	34.5	4.1398	940	1268	1073	30	165
138	uMzinyathi	uMsinga	2019	rural	PHC/CHC/District Hospital	34	3.96455	1122	1488	1262	38	188
138	uMzinyathi	uMsinga	2020	rural	PHC/CHC/District Hospital	37	3.9922	1633	2204	1910	49	245
138	uMzinyathi	uMsinga	2021	rural	PHC/CHC/District Hospital	35	3.7409	1058	1431	1167	60	204
138	uMzinyathi	uMsinga	2022	rural	PHC/CHC/District Hospital	38	3.5947	797	1081	882	52	147
139	King Cetshwayo	Nkandla	2018	rural	PHC/CHC/District Hospital	38	3.9604	133	165	150	3	12
139	King Cetshwayo	Nkandla	2019	rural	PHC/CHC/District Hospital	38.5	4.07365	179	234	204	9	21
139	King Cetshwayo	Nkandla	2020	rural	PHC/CHC/District Hospital	37	3.1003	219	282	233	21	28
139	King Cetshwayo	Nkandla	2021	rural	PHC/CHC/District Hospital	38	3.33235	226	290	256	12	22
139	King Cetshwayo	Nkandla	2022	rural	PHC/CHC/District Hospital	39	3.4584	115	156	136	7	13
140	uThukela	Alfred Duma	2018	peri-urban	PHC/CHC/District Hospital	37	3.87465	2027	2780	2346	91	343
140	uThukela	Alfred Duma	2019	peri-urban	PHC/CHC/District Hospital	38	3.7641	2111	2888	2427	85	376
140	uThukela	Alfred Duma	2020	peri-urban	PHC/CHC/District Hospital	38	3.5675	2056	2816	2564	71	181
140	uThukela	Alfred Duma	2021	peri-urban	PHC/CHC/District Hospital	39	3.2642	1974	2733	2405	111	217
140	uThukela	Alfred Duma	2022	peri-urban	PHC/CHC/District Hospital	39	3.1267	1272	1730	1479	98	153
141	Zululand	Ulundi	2018	rural	PHC/CHC/District Hospital	36	4.18175	642	878	768	9	101
141	Zululand	Ulundi	2019	rural	PHC/CHC/District Hospital	37	4.1776	645	870	770	9	91
141	Zululand	Ulundi	2020	rural	PHC/CHC/District Hospital	37	3.8344	778	1038	891	35	112
141	Zululand	Ulundi	2021	rural	PHC/CHC/District Hospital	37	3.93545	805	1137	1007	24	106
141	Zululand	Ulundi	2022	rural	PHC/CHC/District Hospital	38	4.08985	492	694	630	7	57
142	uMgungundlovu	Mkhambathini	2018	rural	PHC/CHC/District Hospital	33	4.1003	168	260	209	6	45
142	uMgungundlovu	Mkhambathini	2019	rural	PHC/CHC/District Hospital	35	4.1335	212	331	273	6	52
142	uMgungundlovu	Mkhambathini	2020	rural	PHC/CHC/District Hospital	35	4.26535	256	372	308	4	60
142	uMgungundlovu	Mkhambathini	2021	rural	PHC/CHC/District Hospital	36	3.9566	256	386	347	3	36
142	uMgungundlovu	Mkhambathini	2022	rural	PHC/CHC/District Hospital	36	4.18465	131	209	185	1	23
143	uMgungundlovu	Msunduzi	2018	urban	PHC/CHC/District Hospital	29	4.2174	3	3	2	0	1
143	uMgungundlovu	Msunduzi	2020	urban	PHC/CHC/District Hospital	41		1	1	1	0	0
143	uMgungundlovu	Msunduzi	2021	urban	PHC/CHC/District Hospital	47		0	1	1	0	0
143	uMgungundlovu	Msunduzi	2022	urban	PHC/CHC/District Hospital	38		1	1	1	0	0
144	uMkhanyakude	Mtubatuba	2018	peri-urban	PHC/CHC/District Hospital	36	4.1972	1165	1699	1437	23	239
144	uMkhanyakude	Mtubatuba	2019	peri-urban	PHC/CHC/District Hospital	36	4.1303	1173	1695	1440	22	233
144	uMkhanyakude	Mtubatuba	2020	peri-urban	PHC/CHC/District Hospital	37	3.78765	1207	1727	1475	58	194
144	uMkhanyakude	Mtubatuba	2021	peri-urban	PHC/CHC/District Hospital	38	3.9314	1097	1547	1407	34	106
144	uMkhanyakude	Mtubatuba	2022	peri-urban	PHC/CHC/District Hospital	38	4.0827	690	1006	905	12	89
145	uMzinyathi	Nqutu	2018	rural	PHC/CHC/District Hospital	37	4.01805	377	507	455	9	43
145	uMzinyathi	Nqutu	2019	rural	PHC/CHC/District Hospital	36	3.7306	434	558	498	6	54
145	uMzinyathi	Nqutu	2020	rural	PHC/CHC/District Hospital	37	3.6189	420	536	475	13	48
145	uMzinyathi	Nqutu	2021	rural	PHC/CHC/District Hospital	37	4.0068	470	573	519	13	41
145	uMzinyathi	Nqutu	2022	rural	PHC/CHC/District Hospital	36	3.1395	226	279	242	16	21
146	eThekwini	eThekwini	2018	urban	PHC/CHC/District Hospital	35	3.86625	3615	5126	4552	90	484
146	eThekwini	eThekwini	2019	urban	PHC/CHC/District Hospital	35	3.9993	3742	5460	4709	101	650
146	eThekwini	eThekwini	2020	urban	PHC/CHC/District Hospital	36	3.8704	4041	5847	4924	184	739
146	eThekwini	eThekwini	2021	urban	PHC/CHC/District Hospital	37	3.72205	3739	5531	4995	120	416
146	eThekwini	eThekwini	2022	urban	PHC/CHC/District Hospital	38	3.2382	2542	3696	3249	173	274
147	uThukela	Inkosi Langalibalele	2018	peri-urban	PHC/CHC/District Hospital	36	3.66925	1236	1749	1533	43	173
147	uThukela	Inkosi Langalibalele	2019	peri-urban	PHC/CHC/District Hospital	36	3.6074	1245	1764	1485	66	213
147	uThukela	Inkosi Langalibalele	2020	peri-urban	PHC/CHC/District Hospital	36	3.69905	1634	2333	2023	73	237
147	uThukela	Inkosi Langalibalele	2021	peri-urban	PHC/CHC/District Hospital	36	3.2955	1774	2487	2032	132	323
147	uThukela	Inkosi Langalibalele	2022	peri-urban	PHC/CHC/District Hospital	37	3.18845	1159	1630	1396	81	153
148	uMgungundlovu	Msunduzi	2018	urban	Specialised/TB/Psychiatric/Central Hospital	36	3.2922	3	33	32	0	1
148	uMgungundlovu	Msunduzi	2019	urban	Specialised/TB/Psychiatric/Central Hospital	37	3.1073	3	47	43	2	2
148	uMgungundlovu	Msunduzi	2020	urban	Specialised/TB/Psychiatric/Central Hospital	36.5	3.296	4	45	43	0	2
148	uMgungundlovu	Msunduzi	2021	urban	Specialised/TB/Psychiatric/Central Hospital	36	3.2118	4	43	39	2	2
148	uMgungundlovu	Msunduzi	2022	urban	Specialised/TB/Psychiatric/Central Hospital	41	4.0631	3	27	26	0	1
149	Harry Gwala	Greater Kokstad	2018	peri-urban	PHC/CHC/District Hospital	34	3.4683	637	1016	855	42	119
149	Harry Gwala	Greater Kokstad	2019	peri-urban	PHC/CHC/District Hospital	35	3.6374	703	1130	953	37	140
149	Harry Gwala	Greater Kokstad	2020	peri-urban	PHC/CHC/District Hospital	35	3.4647	718	1142	994	41	107
149	Harry Gwala	Greater Kokstad	2021	peri-urban	PHC/CHC/District Hospital	36	3.3248	630	993	902	25	66
149	Harry Gwala	Greater Kokstad	2022	peri-urban	PHC/CHC/District Hospital	37	3.4451	351	539	476	18	45
150	eThekwini	eThekwini	2018	urban	PHC/CHC/District Hospital	35	3.9579	1351	1985	1798	22	165
150	eThekwini	eThekwini	2019	urban	PHC/CHC/District Hospital	37	4.01905	1602	2312	2090	42	180
150	eThekwini	eThekwini	2020	urban	PHC/CHC/District Hospital	37	3.8934	1647	2446	2092	70	284
150	eThekwini	eThekwini	2021	urban	PHC/CHC/District Hospital	37	3.4508	1802	2645	2332	85	228
150	eThekwini	eThekwini	2022	urban	PHC/CHC/District Hospital	38	3.2258	984	1389	1185	75	129
151	Zululand	eDumbe	2018	rural	PHC/CHC/District Hospital	35	3.9226	1123	1659	1411	36	212
151	Zululand	eDumbe	2019	rural	PHC/CHC/District Hospital	35	3.8905	1216	1786	1562	36	188
151	Zululand	eDumbe	2020	rural	PHC/CHC/District Hospital	36	3.7144	1405	2100	1757	76	267
151	Zululand	eDumbe	2021	rural	PHC/CHC/District Hospital	36	3.19625	1354	2040	1648	148	244
151	Zululand	eDumbe	2022	rural	PHC/CHC/District Hospital	37	3.0852	837	1295	904	161	230
152	Zululand	AbaQulusi	2018	peri-urban	PHC/CHC/District Hospital	34	4.1641	274	394	352	2	40
152	Zululand	AbaQulusi	2019	peri-urban	PHC/CHC/District Hospital	35	3.6896	330	471	432	7	32
152	Zululand	AbaQulusi	2020	peri-urban	PHC/CHC/District Hospital	34.5	3.59465	324	484	428	9	47
152	Zululand	AbaQulusi	2021	peri-urban	PHC/CHC/District Hospital	35	3.2016	409	579	520	22	37
152	Zululand	AbaQulusi	2022	peri-urban	PHC/CHC/District Hospital	38	3.0004	255	361	288	36	37
153	Ugu	Umdoni	2018	peri-urban	PHC/CHC/District Hospital	35	4.4313	2693	4081	3054	116	911
153	Ugu	Umdoni	2019	peri-urban	PHC/CHC/District Hospital	36	4.3288	2731	4203	3222	103	878
153	Ugu	Umdoni	2020	peri-urban	PHC/CHC/District Hospital	35	4.1835	3298	4733	3777	134	822
153	Ugu	Umdoni	2021	peri-urban	PHC/CHC/District Hospital	35	4.315	3842	5465	4352	128	985
153	Ugu	Umdoni	2022	peri-urban	PHC/CHC/District Hospital	36	4.2601	2154	3005	2436	71	498
154	Ugu	Ray Nkonyeni	2018	urban	PHC/CHC/District Hospital	35	4.2718	4770	7101	5860	168	1073
154	Ugu	Ray Nkonyeni	2019	urban	PHC/CHC/District Hospital	36	3.98725	5016	7304	6206	170	928
154	Ugu	Ray Nkonyeni	2020	urban	PHC/CHC/District Hospital	36	3.8733	5425	7874	6737	191	946
154	Ugu	Ray Nkonyeni	2021	urban	PHC/CHC/District Hospital	37	4.0148	5429	7737	6786	165	786
154	Ugu	Ray Nkonyeni	2022	urban	PHC/CHC/District Hospital	38	3.8591	2866	4086	3620	89	377
155	uMgungundlovu	Msunduzi	2021	urban	PHC/CHC/District Hospital	42.5	3.0931	2	2	0	1	1
156	Ugu	Ray Nkonyeni	2018	urban	PHC/CHC/District Hospital	36	4.21345	1616	2522	2136	43	343
156	Ugu	Ray Nkonyeni	2019	urban	PHC/CHC/District Hospital	36	3.8119	1672	2612	2254	59	299
156	Ugu	Ray Nkonyeni	2020	urban	PHC/CHC/District Hospital	37	3.8935	1808	2779	2371	63	345
156	Ugu	Ray Nkonyeni	2021	urban	PHC/CHC/District Hospital	38	3.5761	1822	2749	2366	83	300
156	Ugu	Ray Nkonyeni	2022	urban	PHC/CHC/District Hospital	39	3.5121	912	1399	1206	50	143
157	uThukela	Alfred Duma	2018	peri-urban	PHC/CHC/District Hospital	35	3.3117	488	631	540	32	59
157	uThukela	Alfred Duma	2019	peri-urban	PHC/CHC/District Hospital	35.5	3.548	489	620	542	17	61
157	uThukela	Alfred Duma	2020	peri-urban	PHC/CHC/District Hospital	36	3.8651	530	711	632	18	61
157	uThukela	Alfred Duma	2021	peri-urban	PHC/CHC/District Hospital	37	3.0835	455	628	547	38	43
157	uThukela	Alfred Duma	2022	peri-urban	PHC/CHC/District Hospital	38	3.1	301	425	354	29	42
158	Harry Gwala	Ubuhlebezwe	2018	rural	PHC/CHC/District Hospital	35	3.9425	637	928	807	17	104
158	Harry Gwala	Ubuhlebezwe	2019	rural	PHC/CHC/District Hospital	35	4.04115	807	1123	949	33	141
158	Harry Gwala	Ubuhlebezwe	2020	rural	PHC/CHC/District Hospital	35	3.94375	853	1210	1032	43	135
158	Harry Gwala	Ubuhlebezwe	2021	rural	PHC/CHC/District Hospital	37	3.5366	897	1240	1042	62	136
158	Harry Gwala	Ubuhlebezwe	2022	rural	PHC/CHC/District Hospital	37	3.3512	565	761	628	46	87
159	uMgungundlovu	uMshwathi	2018	peri-urban	PHC/CHC/District Hospital	35	3.9792	1713	2368	2002	83	283
159	uMgungundlovu	uMshwathi	2019	peri-urban	PHC/CHC/District Hospital	36	3.763	2002	2638	2278	75	285
159	uMgungundlovu	uMshwathi	2020	peri-urban	PHC/CHC/District Hospital	37	3.52585	1823	2482	2198	65	219
159	uMgungundlovu	uMshwathi	2021	peri-urban	PHC/CHC/District Hospital	37	3.5969	1741	2340	2059	66	215
159	uMgungundlovu	uMshwathi	2022	peri-urban	PHC/CHC/District Hospital	38	3.3891	850	1135	992	48	95
160	uMkhanyakude	Jozini	2018	rural	PHC/CHC/District Hospital	35	4.0934	1014	1484	1219	28	237
160	uMkhanyakude	Jozini	2019	rural	PHC/CHC/District Hospital	35	4.0273	994	1375	1203	28	144
160	uMkhanyakude	Jozini	2020	rural	PHC/CHC/District Hospital	38	3.9854	929	1311	1134	41	136
160	uMkhanyakude	Jozini	2021	rural	PHC/CHC/District Hospital	38	3.7688	937	1340	1180	34	126
160	uMkhanyakude	Jozini	2022	rural	PHC/CHC/District Hospital	39	4.10105	638	962	848	17	97
161	iLembe	KwaDukuza	2018	peri-urban	Regional Hospital	33	4.5471	3294	5120	3334	163	1623
161	iLembe	KwaDukuza	2019	peri-urban	Regional Hospital	34	4.4828	3716	5771	3821	202	1748
161	iLembe	KwaDukuza	2020	peri-urban	Regional Hospital	34	4.3201	4204	6273	4291	272	1710
161	iLembe	KwaDukuza	2021	peri-urban	Regional Hospital	35	4.4345	5062	7563	5285	302	1976
161	iLembe	KwaDukuza	2022	peri-urban	Regional Hospital	36	4.4471	2407	3534	2469	128	937
162	Ugu	Ray Nkonyeni	2018	urban	PHC/CHC/District Hospital	49.5	5.903	0	2	1	0	1
163	Ugu	Ray Nkonyeni	2018	urban	PHC/CHC/District Hospital	43.5	5.99085	2	4	2	0	2
163	Ugu	Ray Nkonyeni	2019	urban	PHC/CHC/District Hospital	31.5	5.37045	2	4	2	0	2
163	Ugu	Ray Nkonyeni	2020	urban	PHC/CHC/District Hospital	25	4.8299	7	12	5	1	6
163	Ugu	Ray Nkonyeni	2021	urban	PHC/CHC/District Hospital	23		0	2	2	0	0
164	eThekwini	eThekwini	2018	urban	PHC/CHC/District Hospital	35	3.8534	2298	3194	2891	39	264
164	eThekwini	eThekwini	2019	urban	PHC/CHC/District Hospital	35	3.7641	2361	3247	2972	42	233
164	eThekwini	eThekwini	2020	urban	PHC/CHC/District Hospital	36	3.83535	2458	3397	2993	90	314
164	eThekwini	eThekwini	2021	urban	PHC/CHC/District Hospital	36	3.5349	2403	3325	3054	66	205
164	eThekwini	eThekwini	2022	urban	PHC/CHC/District Hospital	36	3.3382	1331	1832	1633	75	124
165	King Cetshwayo	uMlalazi	2018	peri-urban	PHC/CHC/District Hospital	35	4.4409	1272	1842	1665	19	158
165	King Cetshwayo	uMlalazi	2019	peri-urban	PHC/CHC/District Hospital	37	4.4983	1323	1925	1724	26	175
165	King Cetshwayo	uMlalazi	2020	peri-urban	PHC/CHC/District Hospital	38	3.9068	1594	2359	2002	68	289
165	King Cetshwayo	uMlalazi	2021	peri-urban	PHC/CHC/District Hospital	38	3.6211	1680	2459	2226	48	185
165	King Cetshwayo	uMlalazi	2022	peri-urban	PHC/CHC/District Hospital	39	3.7466	974	1562	1433	31	98
166	eThekwini	eThekwini	2018	urban	PHC/CHC/District Hospital	36	3.88825	1787	2547	2267	47	233
166	eThekwini	eThekwini	2019	urban	PHC/CHC/District Hospital	36	3.9219	1963	2825	2480	55	290
166	eThekwini	eThekwini	2020	urban	PHC/CHC/District Hospital	38	3.88275	2399	3511	3021	111	379
166	eThekwini	eThekwini	2021	urban	PHC/CHC/District Hospital	38	3.8537	2434	3527	3058	101	368
166	eThekwini	eThekwini	2022	urban	PHC/CHC/District Hospital	39	3.7158	1540	2278	2008	61	209
167	uMzinyathi	Endumeni	2018	peri-urban	PHC/CHC/District Hospital	34	4.307	0	173	155	0	18
167	uMzinyathi	Endumeni	2019	peri-urban	PHC/CHC/District Hospital	35	3.9656	1	209	192	2	15
167	uMzinyathi	Endumeni	2020	peri-urban	PHC/CHC/District Hospital	35	3.8629	2	234	219	5	10
167	uMzinyathi	Endumeni	2021	peri-urban	PHC/CHC/District Hospital	37	2.8617	2	183	171	8	4
167	uMzinyathi	Endumeni	2022	peri-urban	PHC/CHC/District Hospital	38	2.828	0	100	89	10	1
168	iLembe	KwaDukuza	2018	peri-urban	PHC/CHC/District Hospital	35	4.17445	1153	1890	1512	45	333
168	iLembe	KwaDukuza	2019	peri-urban	PHC/CHC/District Hospital	35	4.1205	1350	2240	1823	58	359
168	iLembe	KwaDukuza	2020	peri-urban	PHC/CHC/District Hospital	36	3.8615	1572	2436	1963	94	379
168	iLembe	KwaDukuza	2021	peri-urban	PHC/CHC/District Hospital	36	3.922	1669	2481	2037	80	364
168	iLembe	KwaDukuza	2022	peri-urban	PHC/CHC/District Hospital	37	4.0043	864	1297	1124	30	143
169	uMzinyathi	Endumeni	2018	peri-urban	PHC/CHC/District Hospital	37	3.8039	637	969	866	21	82
169	uMzinyathi	Endumeni	2019	peri-urban	PHC/CHC/District Hospital	38	3.8956	708	1093	970	19	104
169	uMzinyathi	Endumeni	2020	peri-urban	PHC/CHC/District Hospital	38	3.6056	720	1119	984	31	104
169	uMzinyathi	Endumeni	2021	peri-urban	PHC/CHC/District Hospital	39	3.3234	706	1096	940	51	105
169	uMzinyathi	Endumeni	2022	peri-urban	PHC/CHC/District Hospital	40	3.1492	371	618	491	52	75
170	uMgungundlovu	Msunduzi	2018	urban	PHC/CHC/District Hospital	35	3.9057	267	424	363	14	47
170	uMgungundlovu	Msunduzi	2019	urban	PHC/CHC/District Hospital	36	3.8169	453	697	586	26	85
170	uMgungundlovu	Msunduzi	2020	urban	PHC/CHC/District Hospital	37	3.4131	579	851	738	28	85
170	uMgungundlovu	Msunduzi	2021	urban	PHC/CHC/District Hospital	37	3.2137	670	987	858	44	85
170	uMgungundlovu	Msunduzi	2022	urban	PHC/CHC/District Hospital	37	3.30415	365	503	413	24	66
171	Zululand	AbaQulusi	2018	peri-urban	PHC/CHC/District Hospital	37	4.3052	438	635	560	9	66
171	Zululand	AbaQulusi	2019	peri-urban	PHC/CHC/District Hospital	37	3.9866	375	560	501	12	47
171	Zululand	AbaQulusi	2020	peri-urban	PHC/CHC/District Hospital	37	3.56925	443	613	549	13	51
171	Zululand	AbaQulusi	2021	peri-urban	PHC/CHC/District Hospital	38	3.78805	399	578	524	16	38
171	Zululand	AbaQulusi	2022	peri-urban	PHC/CHC/District Hospital	39	3.07	258	383	328	26	29
172	uMgungundlovu	Impendle	2018	rural	PHC/CHC/District Hospital	38	4.1731	1281	1850	1649	22	179
172	uMgungundlovu	Impendle	2019	rural	PHC/CHC/District Hospital	38	4.0492	1521	2125	1872	32	221
172	uMgungundlovu	Impendle	2020	rural	PHC/CHC/District Hospital	39	4.0464	1581	2207	1955	34	218
172	uMgungundlovu	Impendle	2021	rural	PHC/CHC/District Hospital	39	3.9682	1838	2598	2303	40	255
172	uMgungundlovu	Impendle	2022	rural	PHC/CHC/District Hospital	39	3.9998	883	1271	1114	19	138
173	eThekwini	eThekwini	2018	urban	PHC/CHC/District Hospital	35	3.7971	3138	5261	4774	88	399
173	eThekwini	eThekwini	2019	urban	PHC/CHC/District Hospital	36	3.8404	3507	5836	5294	104	438
173	eThekwini	eThekwini	2020	urban	PHC/CHC/District Hospital	37	3.81575	3668	6284	5466	168	650
173	eThekwini	eThekwini	2021	urban	PHC/CHC/District Hospital	38	3.6573	3776	6477	5692	176	609
173	eThekwini	eThekwini	2022	urban	PHC/CHC/District Hospital	38	3.56845	2084	3649	3211	125	313
174	Harry Gwala	Umzimkhulu	2018	rural	PHC/CHC/District Hospital	36	4.0718	627	856	687	21	148
174	Harry Gwala	Umzimkhulu	2019	rural	PHC/CHC/District Hospital	37	3.91245	715	970	782	38	150
174	Harry Gwala	Umzimkhulu	2020	rural	PHC/CHC/District Hospital	37	4.4998	697	950	835	10	105
174	Harry Gwala	Umzimkhulu	2021	rural	PHC/CHC/District Hospital	38	3.9724	688	966	817	24	125
174	Harry Gwala	Umzimkhulu	2022	rural	PHC/CHC/District Hospital	38	3.7998	395	535	457	19	59
175	Ugu	Umzumbe	2018	rural	PHC/CHC/District Hospital	33	4.2853	546	782	650	17	115
175	Ugu	Umzumbe	2019	rural	PHC/CHC/District Hospital	34	3.9129	570	789	698	15	76
175	Ugu	Umzumbe	2020	rural	PHC/CHC/District Hospital	34	4.026	658	903	771	18	114
175	Ugu	Umzumbe	2021	rural	PHC/CHC/District Hospital	35	3.9967	677	929	777	26	126
175	Ugu	Umzumbe	2022	rural	PHC/CHC/District Hospital	37	4.0438	347	456	400	6	50
176	Harry Gwala	Dr Nkosazana Dlamini Zuma	2018	rural	PHC/CHC/District Hospital	35	3.846	672	931	823	23	85
176	Harry Gwala	Dr Nkosazana Dlamini Zuma	2019	rural	PHC/CHC/District Hospital	36	3.937	961	1372	1193	28	151
176	Harry Gwala	Dr Nkosazana Dlamini Zuma	2020	rural	PHC/CHC/District Hospital	36	3.786	959	1407	1253	29	125
176	Harry Gwala	Dr Nkosazana Dlamini Zuma	2021	rural	PHC/CHC/District Hospital	37	3.6667	915	1329	1160	48	121
176	Harry Gwala	Dr Nkosazana Dlamini Zuma	2022	rural	PHC/CHC/District Hospital	38	3.1423	422	630	543	32	55
177	uMgungundlovu	Msunduzi	2018	urban	PHC/CHC/District Hospital	35	4.3673	1186	1719	1520	32	167
177	uMgungundlovu	Msunduzi	2019	urban	PHC/CHC/District Hospital	36	3.8536	2222	3368	2910	96	362
177	uMgungundlovu	Msunduzi	2020	urban	PHC/CHC/District Hospital	37	3.9858	2285	3541	3098	100	343
177	uMgungundlovu	Msunduzi	2021	urban	PHC/CHC/District Hospital	38	3.4012	2543	3826	3357	144	325
177	uMgungundlovu	Msunduzi	2022	urban	PHC/CHC/District Hospital	38	3.05645	1610	2436	2110	143	183
178	Amajuba	Dannhauser	2018	rural	PHC/CHC/District Hospital	36	4.1344	293	432	383	2	47
178	Amajuba	Dannhauser	2019	rural	PHC/CHC/District Hospital	37	4.1132	356	527	473	3	51
178	Amajuba	Dannhauser	2020	rural	PHC/CHC/District Hospital	36.5	4.0046	380	560	510	3	47
178	Amajuba	Dannhauser	2021	rural	PHC/CHC/District Hospital	38	3.9785	409	610	567	8	35
178	Amajuba	Dannhauser	2022	rural	PHC/CHC/District Hospital	38	3.7498	234	339	306	3	30
179	uMgungundlovu	Msunduzi	2018	urban	Tertiary	38	4.4082	839	1242	936	29	277
179	uMgungundlovu	Msunduzi	2019	urban	Tertiary	38	4.33525	811	1244	928	42	274
179	uMgungundlovu	Msunduzi	2020	urban	Tertiary	38	4.3996	873	1232	951	44	237
179	uMgungundlovu	Msunduzi	2021	urban	Tertiary	37	3.9847	1067	1466	1203	53	210
179	uMgungundlovu	Msunduzi	2022	urban	Tertiary	37	3.9324	621	816	653	31	132
180	uMzinyathi	Umvoti	2018	peri-urban	PHC/CHC/District Hospital	33.5	3.5786	0	36	31	1	4
180	uMzinyathi	Umvoti	2019	peri-urban	PHC/CHC/District Hospital	34	3.7446	0	29	25	1	3
180	uMzinyathi	Umvoti	2020	peri-urban	PHC/CHC/District Hospital	36.5	3.27385	0	27	25	1	1
180	uMzinyathi	Umvoti	2021	peri-urban	PHC/CHC/District Hospital	34	2.6512	0	30	29	1	0
180	uMzinyathi	Umvoti	2022	peri-urban	PHC/CHC/District Hospital	38	3.362	0	12	8	1	3
181	Amajuba	eMadlangeni	2018	rural	PHC/CHC/District Hospital	34	3.2821	249	359	326	8	25
181	Amajuba	eMadlangeni	2019	rural	PHC/CHC/District Hospital	35	4.0117	246	368	331	5	32
181	Amajuba	eMadlangeni	2020	rural	PHC/CHC/District Hospital	36	3.8741	252	376	348	5	23
181	Amajuba	eMadlangeni	2021	rural	PHC/CHC/District Hospital	36	4.4223	324	467	438	2	27
181	Amajuba	eMadlangeni	2022	rural	PHC/CHC/District Hospital	38	3.3257	173	244	234	4	6
182	iLembe	KwaDukuza	2018	peri-urban	PHC/CHC/District Hospital	36	4.2027	3392	6615	5679	111	825
182	iLembe	KwaDukuza	2019	peri-urban	PHC/CHC/District Hospital	36	4.1522	3787	7683	6677	142	864
182	iLembe	KwaDukuza	2020	peri-urban	PHC/CHC/District Hospital	37	3.953	4358	7632	6458	235	939
182	iLembe	KwaDukuza	2021	peri-urban	PHC/CHC/District Hospital	38	3.99185	4898	7972	6994	164	814
182	iLembe	KwaDukuza	2022	peri-urban	PHC/CHC/District Hospital	38	3.9561	2799	4473	3946	82	445
183	eThekwini	eThekwini	2018	urban	PHC/CHC/District Hospital	36	3.618	447	645	582	14	49
183	eThekwini	eThekwini	2019	urban	PHC/CHC/District Hospital	36	3.6605	527	800	697	18	85
183	eThekwini	eThekwini	2020	urban	PHC/CHC/District Hospital	37	3.79965	644	978	818	39	121
183	eThekwini	eThekwini	2021	urban	PHC/CHC/District Hospital	37	3.4794	624	904	776	36	92
183	eThekwini	eThekwini	2022	urban	PHC/CHC/District Hospital	38	3.43175	335	488	404	20	64
184	Harry Gwala	Umzimkhulu	2018	rural	PHC/CHC/District Hospital	36	4.0211	409	561	486	14	61
184	Harry Gwala	Umzimkhulu	2019	rural	PHC/CHC/District Hospital	37	3.70735	489	659	559	21	79
184	Harry Gwala	Umzimkhulu	2020	rural	PHC/CHC/District Hospital	37	4.1744	558	743	633	9	101
184	Harry Gwala	Umzimkhulu	2021	rural	PHC/CHC/District Hospital	37	4.1205	600	805	720	9	76
184	Harry Gwala	Umzimkhulu	2022	rural	PHC/CHC/District Hospital	38	4.0848	283	385	338	14	33
185	uMzinyathi	uMsinga	2018	rural	PHC/CHC/District Hospital	33	4.2404	367	471	395	9	67
185	uMzinyathi	uMsinga	2019	rural	PHC/CHC/District Hospital	36	4.0453	497	682	559	20	103
185	uMzinyathi	uMsinga	2020	rural	PHC/CHC/District Hospital	37	4.0899	468	664	568	14	82
185	uMzinyathi	uMsinga	2021	rural	PHC/CHC/District Hospital	37	3.9642	421	570	483	17	70
185	uMzinyathi	uMsinga	2022	rural	PHC/CHC/District Hospital	37.5	3.3814	216	282	229	18	35
186	uMkhanyakude	Mtubatuba	2018	peri-urban	PHC/CHC/District Hospital	35	4.2013	632	878	787	5	86
186	uMkhanyakude	Mtubatuba	2019	peri-urban	PHC/CHC/District Hospital	35	4.32545	686	955	835	12	108
186	uMkhanyakude	Mtubatuba	2020	peri-urban	PHC/CHC/District Hospital	37	3.8808	762	1100	933	26	141
186	uMkhanyakude	Mtubatuba	2021	peri-urban	PHC/CHC/District Hospital	38	3.9222	752	1064	945	20	99
186	uMkhanyakude	Mtubatuba	2022	peri-urban	PHC/CHC/District Hospital	38	4.1303	440	627	564	10	53
187	Harry Gwala	Dr Nkosazana Dlamini Zuma	2018	rural	PHC/CHC/District Hospital	37	3.59815	604	862	770	19	73
187	Harry Gwala	Dr Nkosazana Dlamini Zuma	2019	rural	PHC/CHC/District Hospital	37	3.6803	680	995	872	33	90
187	Harry Gwala	Dr Nkosazana Dlamini Zuma	2020	rural	PHC/CHC/District Hospital	37	3.7941	684	1019	917	19	83
187	Harry Gwala	Dr Nkosazana Dlamini Zuma	2021	rural	PHC/CHC/District Hospital	38	3.525	722	1077	958	37	82
187	Harry Gwala	Dr Nkosazana Dlamini Zuma	2022	rural	PHC/CHC/District Hospital	39	3.1464	401	620	517	42	61
188	uMkhanyakude	Jozini	2018	rural	PHC/CHC/District Hospital	35	4.2855	414	597	508	8	81
188	uMkhanyakude	Jozini	2019	rural	PHC/CHC/District Hospital	34	4.4082	435	614	503	6	105
188	uMkhanyakude	Jozini	2020	rural	PHC/CHC/District Hospital	36.5	3.7454	410	586	484	21	81
188	uMkhanyakude	Jozini	2021	rural	PHC/CHC/District Hospital	37	3.6821	309	445	392	8	45
188	uMkhanyakude	Jozini	2022	rural	PHC/CHC/District Hospital	39	3.7911	169	236	212	3	21
189	King Cetshwayo	Nkandla	2018	rural	PHC/CHC/District Hospital	37.5	3.5314	108	146	125	4	17
189	King Cetshwayo	Nkandla	2019	rural	PHC/CHC/District Hospital	34	3.9025	97	143	124	3	16
189	King Cetshwayo	Nkandla	2020	rural	PHC/CHC/District Hospital	34	3.534	173	221	174	10	37
189	King Cetshwayo	Nkandla	2021	rural	PHC/CHC/District Hospital	36	3.46495	133	189	161	7	21
189	King Cetshwayo	Nkandla	2022	rural	PHC/CHC/District Hospital	36	3.2741	77	101	90	3	8
190	eThekwini	eThekwini	2018	urban	PHC/CHC/District Hospital	37	4.0374	2454	3683	3361	32	290
190	eThekwini	eThekwini	2019	urban	PHC/CHC/District Hospital	38	3.9006	3215	4792	4344	76	372
190	eThekwini	eThekwini	2020	urban	PHC/CHC/District Hospital	38	4.0827	3581	5401	4836	99	466
190	eThekwini	eThekwini	2021	urban	PHC/CHC/District Hospital	39	3.5599	3703	5446	4923	147	376
190	eThekwini	eThekwini	2022	urban	PHC/CHC/District Hospital	39	3.2347	1981	2934	2486	157	291
191	eThekwini	eThekwini	2018	urban	PHC/CHC/District Hospital	34	4.0232	2171	3228	2786	59	383
191	eThekwini	eThekwini	2019	urban	PHC/CHC/District Hospital	35	3.85405	2373	3535	3027	70	438
191	eThekwini	eThekwini	2020	urban	PHC/CHC/District Hospital	36	3.8856	2711	4099	3437	142	520
191	eThekwini	eThekwini	2021	urban	PHC/CHC/District Hospital	36	3.6567	2637	3920	3447	107	366
191	eThekwini	eThekwini	2022	urban	PHC/CHC/District Hospital	37	3.2263	1422	2070	1771	112	187
192	Ugu	Umuziwabantu	2020	rural	PHC/CHC/District Hospital	38	3.6488	941	1308	1197	18	93
192	Ugu	Umuziwabantu	2021	rural	PHC/CHC/District Hospital	39	3.7835	1016	1416	1332	17	67
192	Ugu	Umuziwabantu	2022	rural	PHC/CHC/District Hospital	40	3.3653	952	1382	1278	28	76
193	Zululand	eDumbe	2018	rural	PHC/CHC/District Hospital	34	4.1979	360	510	455	8	47
193	Zululand	eDumbe	2019	rural	PHC/CHC/District Hospital	37	4.0779	547	787	680	14	93
193	Zululand	eDumbe	2020	rural	PHC/CHC/District Hospital	36	3.8739	619	892	769	23	100
193	Zululand	eDumbe	2021	rural	PHC/CHC/District Hospital	36	3.331	669	910	784	46	80
193	Zululand	eDumbe	2022	rural	PHC/CHC/District Hospital	38	2.97305	385	542	380	88	74
194	eThekwini	eThekwini	2018	urban	Specialised/TB/Psychiatric/Central Hospital	40	3.14025	16	27	23	1	3
194	eThekwini	eThekwini	2019	urban	Specialised/TB/Psychiatric/Central Hospital	37.5	3.239	26	44	37	1	6
194	eThekwini	eThekwini	2020	urban	Specialised/TB/Psychiatric/Central Hospital	39	4.4057	15	25	22	0	3
194	eThekwini	eThekwini	2021	urban	Specialised/TB/Psychiatric/Central Hospital	40.5	3.8928	23	30	28	0	2
194	eThekwini	eThekwini	2022	urban	Specialised/TB/Psychiatric/Central Hospital	43	3.8152	15	20	17	1	2
195	uMkhanyakude	Big 5 Hlabisa	2018	rural	PHC/CHC/District Hospital	35	4.6227	3115	4617	3627	77	913
195	uMkhanyakude	Big 5 Hlabisa	2019	rural	PHC/CHC/District Hospital	36	4.5403	2515	3782	2959	79	744
195	uMkhanyakude	Big 5 Hlabisa	2020	rural	PHC/CHC/District Hospital	37	4.574	2849	4259	3242	148	869
195	uMkhanyakude	Big 5 Hlabisa	2021	rural	PHC/CHC/District Hospital	37	4.5044	2669	4047	3267	99	681
195	uMkhanyakude	Big 5 Hlabisa	2022	rural	PHC/CHC/District Hospital	39	4.5224	1708	2480	2099	48	333
196	uMzinyathi	Nqutu	2018	rural	PHC/CHC/District Hospital	37	4.1992	1246	1752	1539	22	191
196	uMzinyathi	Nqutu	2019	rural	PHC/CHC/District Hospital	37	3.822	1401	1966	1779	34	153
196	uMzinyathi	Nqutu	2020	rural	PHC/CHC/District Hospital	37	3.92185	1411	1941	1747	36	158
196	uMzinyathi	Nqutu	2021	rural	PHC/CHC/District Hospital	37	3.272	1357	1838	1658	66	114
196	uMzinyathi	Nqutu	2022	rural	PHC/CHC/District Hospital	38	3.1014	727	966	827	59	80
197	eThekwini	eThekwini	2018	urban	PHC/CHC/District Hospital	27	2.7528	2	3	2	1	0
197	eThekwini	eThekwini	2019	urban	PHC/CHC/District Hospital	27		3	3	3	0	0
197	eThekwini	eThekwini	2022	urban	PHC/CHC/District Hospital	50	3.0086	0	1	0	0	1
198	Zululand	Nongoma	2018	rural	PHC/CHC/District Hospital	36	4.1568	620	838	730	12	96
198	Zululand	Nongoma	2019	rural	PHC/CHC/District Hospital	36	4.1958	605	817	706	9	102
198	Zululand	Nongoma	2020	rural	PHC/CHC/District Hospital	37	3.7805	567	763	669	23	71
198	Zululand	Nongoma	2021	rural	PHC/CHC/District Hospital	37	3.7824	605	828	751	19	58
198	Zululand	Nongoma	2022	rural	PHC/CHC/District Hospital	37	4.3636	381	520	471	6	43
199	Zululand	AbaQulusi	2018	peri-urban	PHC/CHC/District Hospital	36	4.2095	2002	3083	2616	59	408
199	Zululand	AbaQulusi	2019	peri-urban	PHC/CHC/District Hospital	37	3.9241	2010	3142	2748	60	334
199	Zululand	AbaQulusi	2020	peri-urban	PHC/CHC/District Hospital	37	3.8228	2176	3252	2840	82	330
199	Zululand	AbaQulusi	2021	peri-urban	PHC/CHC/District Hospital	37	3.5022	2386	3520	3029	144	347
199	Zululand	AbaQulusi	2022	peri-urban	PHC/CHC/District Hospital	38	3.0625	1362	2034	1663	167	204
200	Harry Gwala	Ubuhlebezwe	2018	rural	PHC/CHC/District Hospital	35	3.9547	1573	2210	1828	50	332
200	Harry Gwala	Ubuhlebezwe	2019	rural	PHC/CHC/District Hospital	36	4.03935	1699	2471	1983	71	417
200	Harry Gwala	Ubuhlebezwe	2020	rural	PHC/CHC/District Hospital	36	3.6156	1870	2693	2223	98	372
200	Harry Gwala	Ubuhlebezwe	2021	rural	PHC/CHC/District Hospital	37	3.6665	1813	2620	2207	106	307
200	Harry Gwala	Ubuhlebezwe	2022	rural	PHC/CHC/District Hospital	37	3.3379	955	1434	1190	77	167
201	iLembe	Mandeni	2018	peri-urban	PHC/CHC/District Hospital	35	3.7708	1094	1517	1312	34	171
201	iLembe	Mandeni	2019	peri-urban	PHC/CHC/District Hospital	37	3.85155	1264	1665	1431	34	200
201	iLembe	Mandeni	2020	peri-urban	PHC/CHC/District Hospital	37	3.6655	1297	1772	1481	77	214
201	iLembe	Mandeni	2021	peri-urban	PHC/CHC/District Hospital	37	3.88385	1498	1973	1681	52	240
201	iLembe	Mandeni	2022	peri-urban	PHC/CHC/District Hospital	37	3.8573	772	1020	870	27	123
202	uMkhanyakude	Big 5 Hlabisa	2018	rural	PHC/CHC/District Hospital	35	4.45095	1686	2464	2118	41	305
202	uMkhanyakude	Big 5 Hlabisa	2019	rural	PHC/CHC/District Hospital	35	4.3541	2195	3126	2723	42	361
202	uMkhanyakude	Big 5 Hlabisa	2020	rural	PHC/CHC/District Hospital	35	4.053	2650	3863	3348	97	418
202	uMkhanyakude	Big 5 Hlabisa	2021	rural	PHC/CHC/District Hospital	35	3.9324	3006	4231	3799	107	325
202	uMkhanyakude	Big 5 Hlabisa	2022	rural	PHC/CHC/District Hospital	36	3.9918	1483	2100	1910	30	160
203	uMgungundlovu	uMngeni	2018	peri-urban	PHC/CHC/District Hospital	36	3.7916	2049	2990	2713	41	236
203	uMgungundlovu	uMngeni	2019	peri-urban	PHC/CHC/District Hospital	37	3.6551	3791	5775	5116	150	509
203	uMgungundlovu	uMngeni	2020	peri-urban	PHC/CHC/District Hospital	37	3.7355	4002	6234	5559	154	521
203	uMgungundlovu	uMngeni	2021	peri-urban	PHC/CHC/District Hospital	38	3.2533	4622	7220	6388	304	528
203	uMgungundlovu	uMngeni	2022	peri-urban	PHC/CHC/District Hospital	39	3.11825	2626	4355	3729	266	360
204	Zululand	Ulundi	2018	rural	PHC/CHC/District Hospital	35	4.1003	544	785	684	14	87
204	Zululand	Ulundi	2019	rural	PHC/CHC/District Hospital	35	3.93625	595	824	750	5	69
204	Zululand	Ulundi	2020	rural	PHC/CHC/District Hospital	36	3.64335	630	920	806	33	81
204	Zululand	Ulundi	2021	rural	PHC/CHC/District Hospital	36	3.8413	611	868	767	15	86
204	Zululand	Ulundi	2022	rural	PHC/CHC/District Hospital	37.5	3.8315	340	494	430	13	51
205	eThekwini	eThekwini	2018	urban	PHC/CHC/District Hospital	35	3.8815	1978	2779	2458	48	273
205	eThekwini	eThekwini	2019	urban	PHC/CHC/District Hospital	36	3.9986	2412	3491	3042	56	393
205	eThekwini	eThekwini	2020	urban	PHC/CHC/District Hospital	37	3.86105	2665	3822	3310	106	406
205	eThekwini	eThekwini	2021	urban	PHC/CHC/District Hospital	37	3.8046	2546	3642	3212	90	340
205	eThekwini	eThekwini	2022	urban	PHC/CHC/District Hospital	38	3.6232	1396	1974	1678	80	216
206	uMgungundlovu	Msunduzi	2018	urban	PHC/CHC/District Hospital	36	4.03935	2151	3131	2753	54	324
206	uMgungundlovu	Msunduzi	2019	urban	PHC/CHC/District Hospital	37	3.9611	3057	4602	3898	92	612
206	uMgungundlovu	Msunduzi	2020	urban	PHC/CHC/District Hospital	37	3.9348	2962	4437	3885	80	472
206	uMgungundlovu	Msunduzi	2021	urban	PHC/CHC/District Hospital	38	4.0065	3023	4677	4199	84	394
206	uMgungundlovu	Msunduzi	2022	urban	PHC/CHC/District Hospital	39	4.03	1774	2627	2388	42	197
207	eThekwini	eThekwini	2018	urban	PHC/CHC/District Hospital	38	4.1197	232	383	347	4	32
207	eThekwini	eThekwini	2019	urban	PHC/CHC/District Hospital	40	3.8264	354	605	539	14	52
207	eThekwini	eThekwini	2020	urban	PHC/CHC/District Hospital	41	3.69565	98	155	137	5	13
207	eThekwini	eThekwini	2022	urban	PHC/CHC/District Hospital	50.5	2.7234	0	2	1	1	0
208	eThekwini	eThekwini	2018	urban	PHC/CHC/District Hospital	36	3.9323	7684	11514	10172	170	1172
208	eThekwini	eThekwini	2019	urban	PHC/CHC/District Hospital	37	3.8592	8377	12748	11051	298	1399
208	eThekwini	eThekwini	2020	urban	PHC/CHC/District Hospital	37	3.82665	8605	12800	10978	366	1456
208	eThekwini	eThekwini	2021	urban	PHC/CHC/District Hospital	38	3.5127	9402	13842	11922	524	1396
208	eThekwini	eThekwini	2022	urban	PHC/CHC/District Hospital	38	3.238	5085	7499	6164	468	867
209	eThekwini	eThekwini	2019	urban	PHC/CHC/District Hospital	10		1	1	1	0	0
209	eThekwini	eThekwini	2022	urban	PHC/CHC/District Hospital	28	3.4817	1	1	0	0	1
210	eThekwini	eThekwini	2018	urban	PHC/CHC/District Hospital	34	3.7348	2372	3496	3077	63	356
210	eThekwini	eThekwini	2019	urban	PHC/CHC/District Hospital	35	3.8057	2719	4080	3535	105	440
210	eThekwini	eThekwini	2020	urban	PHC/CHC/District Hospital	35	3.9732	3063	4638	3855	131	652
210	eThekwini	eThekwini	2021	urban	PHC/CHC/District Hospital	36	3.68155	3002	4480	3836	136	508
210	eThekwini	eThekwini	2022	urban	PHC/CHC/District Hospital	37	3.3642	1575	2446	2008	138	300
211	Amajuba	Newcastle	2019	urban	PHC/CHC/District Hospital	34	4.1449	215	340	299	7	34
211	Amajuba	Newcastle	2020	urban	PHC/CHC/District Hospital	36	3.881	442	664	573	17	74
211	Amajuba	Newcastle	2021	urban	PHC/CHC/District Hospital	37	3.8038	384	623	564	10	49
211	Amajuba	Newcastle	2022	urban	PHC/CHC/District Hospital	36	3.8474	233	331	307	3	21
212	uMkhanyakude	Jozini	2018	rural	PHC/CHC/District Hospital	35	4.8035	0	17	13	1	3
212	uMkhanyakude	Jozini	2019	rural	PHC/CHC/District Hospital	36	4.3143	0	25	23	0	2
212	uMkhanyakude	Jozini	2020	rural	PHC/CHC/District Hospital	33	3.4409	0	10	9	0	1
212	uMkhanyakude	Jozini	2021	rural	PHC/CHC/District Hospital	39.5	4.3521	0	10	9	0	1
212	uMkhanyakude	Jozini	2022	rural	PHC/CHC/District Hospital	35		0	7	7	0	0
213	uMkhanyakude	Big 5 Hlabisa	2018	rural	PHC/CHC/District Hospital	35	4.1461	1562	2129	1818	37	274
213	uMkhanyakude	Big 5 Hlabisa	2019	rural	PHC/CHC/District Hospital	36	4.1673	1559	2172	1912	25	235
213	uMkhanyakude	Big 5 Hlabisa	2020	rural	PHC/CHC/District Hospital	37	3.78025	1606	2291	2003	58	230
213	uMkhanyakude	Big 5 Hlabisa	2021	rural	PHC/CHC/District Hospital	37	3.9518	1552	2185	1976	44	165
213	uMkhanyakude	Big 5 Hlabisa	2022	rural	PHC/CHC/District Hospital	38	4.3636	856	1192	1079	12	101
214	uMgungundlovu	Mkhambathini	2018	rural	PHC/CHC/District Hospital	33	3.7817	1439	1924	1729	41	154
214	uMgungundlovu	Mkhambathini	2019	rural	PHC/CHC/District Hospital	35	3.86845	1541	2080	1854	41	185
214	uMgungundlovu	Mkhambathini	2020	rural	PHC/CHC/District Hospital	35	3.75115	1656	2272	2042	52	178
214	uMgungundlovu	Mkhambathini	2021	rural	PHC/CHC/District Hospital	36	3.20325	1735	2320	2074	93	153
214	uMgungundlovu	Mkhambathini	2022	rural	PHC/CHC/District Hospital	36	3.1879	986	1358	1184	71	103
215	uThukela	Inkosi Langalibalele	2018	peri-urban	PHC/CHC/District Hospital	36	3.8656	2640	3665	3170	87	408
215	uThukela	Inkosi Langalibalele	2019	peri-urban	PHC/CHC/District Hospital	37	3.8202	3096	4350	3613	131	606
215	uThukela	Inkosi Langalibalele	2020	peri-urban	PHC/CHC/District Hospital	37	3.7218	3384	4831	4268	117	446
215	uThukela	Inkosi Langalibalele	2021	peri-urban	PHC/CHC/District Hospital	37	3.3754	3498	5258	4480	247	531
215	uThukela	Inkosi Langalibalele	2022	peri-urban	PHC/CHC/District Hospital	37	3.2644	2026	3054	2492	194	368
216	eThekwini	eThekwini	2018	urban	Specialised/TB/Psychiatric/Central Hospital	39	4.319	1060	1630	1274	51	305
216	eThekwini	eThekwini	2019	urban	Specialised/TB/Psychiatric/Central Hospital	39	4.23545	1011	1533	1201	43	289
216	eThekwini	eThekwini	2020	urban	Specialised/TB/Psychiatric/Central Hospital	40	4.2544	1046	1501	1228	38	235
216	eThekwini	eThekwini	2021	urban	Specialised/TB/Psychiatric/Central Hospital	40	4.4481	1253	1817	1492	30	295
216	eThekwini	eThekwini	2022	urban	Specialised/TB/Psychiatric/Central Hospital	42	4.1275	669	911	765	21	125
217	uMzinyathi	Nqutu	2018	rural	PHC/CHC/District Hospital	35.5	3.5828	345	469	432	10	27
217	uMzinyathi	Nqutu	2019	rural	PHC/CHC/District Hospital	35	4.1301	384	491	434	8	49
217	uMzinyathi	Nqutu	2020	rural	PHC/CHC/District Hospital	34	4.0225	265	354	321	4	29
217	uMzinyathi	Nqutu	2021	rural	PHC/CHC/District Hospital	34	3.1044	244	306	267	19	20
217	uMzinyathi	Nqutu	2022	rural	PHC/CHC/District Hospital	36	4.2071	131	157	139	3	15
218	King Cetshwayo	City of uMhlathuze	2018	urban	PHC/CHC/District Hospital	36	4.2718	1495	2233	1988	20	225
218	King Cetshwayo	City of uMhlathuze	2019	urban	PHC/CHC/District Hospital	36	4.0511	1695	2453	2139	44	270
218	King Cetshwayo	City of uMhlathuze	2020	urban	PHC/CHC/District Hospital	37	4.14445	1908	2678	2372	50	256
218	King Cetshwayo	City of uMhlathuze	2021	urban	PHC/CHC/District Hospital	37	3.8674	1935	2730	2413	44	273
218	King Cetshwayo	City of uMhlathuze	2022	urban	PHC/CHC/District Hospital	37	4.1789	1059	1511	1312	18	181
219	eThekwini	eThekwini	2018	urban	PHC/CHC/District Hospital	33	3.9489	3775	5600	5008	91	501
219	eThekwini	eThekwini	2019	urban	PHC/CHC/District Hospital	34	3.8514	4169	6098	5514	89	495
219	eThekwini	eThekwini	2020	urban	PHC/CHC/District Hospital	35	3.82385	4447	6515	5693	192	630
219	eThekwini	eThekwini	2021	urban	PHC/CHC/District Hospital	36	3.781	4474	6533	5818	146	569
219	eThekwini	eThekwini	2022	urban	PHC/CHC/District Hospital	37	3.6184	2330	3471	3094	120	257
220	iLembe	Mandeni	2018	peri-urban	PHC/CHC/District Hospital	36.5	3.9599	2447	3983	3524	87	372
220	iLembe	Mandeni	2019	peri-urban	PHC/CHC/District Hospital	37	3.89705	2163	4323	3947	70	306
220	iLembe	Mandeni	2020	peri-urban	PHC/CHC/District Hospital	37	3.6734	2597	4310	3830	125	355
220	iLembe	Mandeni	2021	peri-urban	PHC/CHC/District Hospital	38	3.7979	2901	4403	4048	80	275
220	iLembe	Mandeni	2022	peri-urban	PHC/CHC/District Hospital	38	3.8202	1554	2236	2055	40	141
221	iLembe	Maphumulo	2018	rural	PHC/CHC/District Hospital	33	4.2787	374	523	460	2	61
221	iLembe	Maphumulo	2019	rural	PHC/CHC/District Hospital	34	4.1553	392	556	489	5	62
221	iLembe	Maphumulo	2020	rural	PHC/CHC/District Hospital	35	3.84125	450	619	525	18	76
221	iLembe	Maphumulo	2021	rural	PHC/CHC/District Hospital	36	3.95945	520	708	628	13	67
221	iLembe	Maphumulo	2022	rural	PHC/CHC/District Hospital	36	4.4424	264	360	323	6	31
222	eThekwini	eThekwini	2018	urban	PHC/CHC/District Hospital	38	3.9385	11228	19491	17514	302	1675
222	eThekwini	eThekwini	2019	urban	PHC/CHC/District Hospital	39	3.9281	10941	18044	16120	316	1608
222	eThekwini	eThekwini	2020	urban	PHC/CHC/District Hospital	40	3.8115	10855	17790	15367	533	1890
222	eThekwini	eThekwini	2021	urban	PHC/CHC/District Hospital	41	3.618	11110	17935	15988	497	1450
222	eThekwini	eThekwini	2022	urban	PHC/CHC/District Hospital	42	3.4865	5956	9698	8169	468	1061
223	Zululand	Ulundi	2018	rural	PHC/CHC/District Hospital	34	4.064	2347	3273	2807	66	400
223	Zululand	Ulundi	2019	rural	PHC/CHC/District Hospital	35	3.941	2355	3288	2928	50	310
223	Zululand	Ulundi	2020	rural	PHC/CHC/District Hospital	36	3.66555	2507	3486	2992	118	376
223	Zululand	Ulundi	2021	rural	PHC/CHC/District Hospital	36	3.3753	2596	3665	3091	189	385
223	Zululand	Ulundi	2022	rural	PHC/CHC/District Hospital	37	3.0526	1495	2047	1568	213	266
224	Zululand	uPhongolo	2018	rural	PHC/CHC/District Hospital	33	4.6456	635	991	623	31	337
224	Zululand	uPhongolo	2019	rural	PHC/CHC/District Hospital	32	4.48475	614	944	592	32	320
224	Zululand	uPhongolo	2020	rural	PHC/CHC/District Hospital	33	4.5865	753	1171	760	42	369
224	Zululand	uPhongolo	2021	rural	PHC/CHC/District Hospital	33	4.2423	1170	1615	1174	73	368
224	Zululand	uPhongolo	2022	rural	PHC/CHC/District Hospital	33	3.6724	526	729	509	63	157
225	Harry Gwala	Ubuhlebezwe	2018	rural	PHC/CHC/District Hospital	35	4.1986	4242	6093	5192	120	781
225	Harry Gwala	Ubuhlebezwe	2019	rural	PHC/CHC/District Hospital	35	3.91135	4393	6091	5341	146	604
225	Harry Gwala	Ubuhlebezwe	2020	rural	PHC/CHC/District Hospital	36	3.7816	4620	6489	5805	150	534
225	Harry Gwala	Ubuhlebezwe	2021	rural	PHC/CHC/District Hospital	37	3.4496	4733	6577	5837	206	534
225	Harry Gwala	Ubuhlebezwe	2022	rural	PHC/CHC/District Hospital	37	3.22255	2544	3543	3089	160	294
226	Harry Gwala	Ubuhlebezwe	2018	rural	PHC/CHC/District Hospital	34	4.32875	2	79	69	2	8
226	Harry Gwala	Ubuhlebezwe	2019	rural	PHC/CHC/District Hospital	34	4.7895	3	88	79	1	8
226	Harry Gwala	Ubuhlebezwe	2020	rural	PHC/CHC/District Hospital	36	3.7459	1	40	36	1	3
226	Harry Gwala	Ubuhlebezwe	2021	rural	PHC/CHC/District Hospital	37	3.8042	2	43	37	1	5
226	Harry Gwala	Ubuhlebezwe	2022	rural	PHC/CHC/District Hospital	36	3.1417	0	16	13	1	2
227	Ugu	Ray Nkonyeni	2018	urban	PHC/CHC/District Hospital	36	4.1789	2457	3554	3049	67	438
227	Ugu	Ray Nkonyeni	2019	urban	PHC/CHC/District Hospital	36	3.7528	2929	4139	3648	93	398
227	Ugu	Ray Nkonyeni	2020	urban	PHC/CHC/District Hospital	36	3.5021	3210	4475	3977	123	375
227	Ugu	Ray Nkonyeni	2021	urban	PHC/CHC/District Hospital	37	3.69625	3131	4370	4016	77	277
227	Ugu	Ray Nkonyeni	2022	urban	PHC/CHC/District Hospital	38	3.5336	1629	2348	2121	70	157
228	Harry Gwala	Ubuhlebezwe	2018	rural	PHC/CHC/District Hospital	34	4.0827	1910	2607	2142	69	396
228	Harry Gwala	Ubuhlebezwe	2019	rural	PHC/CHC/District Hospital	34	4.1445	2249	3020	2514	82	424
228	Harry Gwala	Ubuhlebezwe	2020	rural	PHC/CHC/District Hospital	35	3.81785	2518	3468	2942	98	428
228	Harry Gwala	Ubuhlebezwe	2021	rural	PHC/CHC/District Hospital	36	3.5924	2493	3485	2921	134	430
228	Harry Gwala	Ubuhlebezwe	2022	rural	PHC/CHC/District Hospital	37	3.36295	1203	1712	1386	102	224
229	uMkhanyakude	Jozini	2018	rural	PHC/CHC/District Hospital	34	4.1271	2018	2769	2436	55	278
229	uMkhanyakude	Jozini	2019	rural	PHC/CHC/District Hospital	35	3.9863	1909	2704	2389	44	271
229	uMkhanyakude	Jozini	2020	rural	PHC/CHC/District Hospital	36	3.5763	1887	2662	2352	76	234
229	uMkhanyakude	Jozini	2021	rural	PHC/CHC/District Hospital	36	3.67615	2107	3015	2745	60	210
229	uMkhanyakude	Jozini	2022	rural	PHC/CHC/District Hospital	36	3.8293	1267	1780	1649	28	103
230	iLembe	KwaDukuza	2018	peri-urban	PHC/CHC/District Hospital	37	4.1105	1163	1725	1436	38	251
230	iLembe	KwaDukuza	2019	peri-urban	PHC/CHC/District Hospital	37	4.10705	1311	1964	1710	28	226
230	iLembe	KwaDukuza	2020	peri-urban	PHC/CHC/District Hospital	38	3.6247	1096	1635	1397	68	170
230	iLembe	KwaDukuza	2021	peri-urban	PHC/CHC/District Hospital	38	3.9894	1144	1795	1544	39	212
230	iLembe	KwaDukuza	2022	peri-urban	PHC/CHC/District Hospital	38	4.1628	623	907	773	20	114
231	eThekwini	eThekwini	2018	urban	PHC/CHC/District Hospital	18	3.7236	181	321	264	7	50
231	eThekwini	eThekwini	2019	urban	PHC/CHC/District Hospital	20	3.4896	186	301	235	17	49
231	eThekwini	eThekwini	2020	urban	PHC/CHC/District Hospital	21	3.6868	119	195	157	8	30
231	eThekwini	eThekwini	2021	urban	PHC/CHC/District Hospital	38	3.2915	3	4	3	0	1
231	eThekwini	eThekwini	2022	urban	PHC/CHC/District Hospital	36		4	6	6	0	0
232	Zululand	AbaQulusi	2018	peri-urban	PHC/CHC/District Hospital	36	4.3427	574	816	699	14	103
232	Zululand	AbaQulusi	2019	peri-urban	PHC/CHC/District Hospital	37	4.0146	608	854	777	9	68
232	Zululand	AbaQulusi	2020	peri-urban	PHC/CHC/District Hospital	37	3.8117	581	840	731	20	89
232	Zululand	AbaQulusi	2021	peri-urban	PHC/CHC/District Hospital	38	3.821	598	854	722	35	97
232	Zululand	AbaQulusi	2022	peri-urban	PHC/CHC/District Hospital	38	3.1235	334	475	390	37	48
233	uMgungundlovu	Msunduzi	2018	urban	PHC/CHC/District Hospital	34	3.85845	937	1315	1175	25	115
233	uMgungundlovu	Msunduzi	2019	urban	PHC/CHC/District Hospital	35	3.9943	1156	1683	1438	40	205
233	uMgungundlovu	Msunduzi	2020	urban	PHC/CHC/District Hospital	36	3.66925	1207	1820	1598	49	173
233	uMgungundlovu	Msunduzi	2021	urban	PHC/CHC/District Hospital	37	3.25495	1389	2050	1796	91	163
233	uMgungundlovu	Msunduzi	2022	urban	PHC/CHC/District Hospital	38	3.1003	852	1242	1061	76	105
234	King Cetshwayo	City of uMhlathuze	2018	urban	PHC/CHC/District Hospital	34	4.3096	2508	3655	3178	47	430
234	King Cetshwayo	City of uMhlathuze	2019	urban	PHC/CHC/District Hospital	35	4.3263	2811	3912	3343	62	507
234	King Cetshwayo	City of uMhlathuze	2020	urban	PHC/CHC/District Hospital	36	4.19445	2994	4262	3708	77	477
234	King Cetshwayo	City of uMhlathuze	2021	urban	PHC/CHC/District Hospital	37	3.9355	2587	3741	3372	67	302
234	King Cetshwayo	City of uMhlathuze	2022	urban	PHC/CHC/District Hospital	38	4.1347	1317	1836	1670	28	138
235	eThekwini	eThekwini	2018	urban	PHC/CHC/District Hospital	15	3.0386	2	4	3	0	1
235	eThekwini	eThekwini	2020	urban	PHC/CHC/District Hospital	51		1	1	1	0	0
236	Harry Gwala	Greater Kokstad	2018	peri-urban	PHC/CHC/District Hospital	39	3.96725	1039	1519	1325	41	153
236	Harry Gwala	Greater Kokstad	2019	peri-urban	PHC/CHC/District Hospital	39	3.9201	1118	1608	1403	38	167
236	Harry Gwala	Greater Kokstad	2020	peri-urban	PHC/CHC/District Hospital	39	3.8864	1284	1942	1713	43	186
236	Harry Gwala	Greater Kokstad	2021	peri-urban	PHC/CHC/District Hospital	39	3.6988	1273	1886	1672	46	168
236	Harry Gwala	Greater Kokstad	2022	peri-urban	PHC/CHC/District Hospital	40	3.8208	696	1017	918	17	82
237	Ugu	Umzumbe	2018	rural	PHC/CHC/District Hospital	36	4.0433	921	1341	1193	19	129
237	Ugu	Umzumbe	2019	rural	PHC/CHC/District Hospital	37	4.07285	893	1347	1217	22	108
237	Ugu	Umzumbe	2020	rural	PHC/CHC/District Hospital	38	4.0293	898	1359	1208	26	125
237	Ugu	Umzumbe	2021	rural	PHC/CHC/District Hospital	38	3.9165	950	1417	1257	25	135
237	Ugu	Umzumbe	2022	rural	PHC/CHC/District Hospital	38	4.1699	479	694	623	13	58
238	uMkhanyakude	Mtubatuba	2018	peri-urban	PHC/CHC/District Hospital	35	4.017	1757	2769	2500	44	225
238	uMkhanyakude	Mtubatuba	2019	peri-urban	PHC/CHC/District Hospital	36	3.9708	1767	2608	2387	38	183
238	uMkhanyakude	Mtubatuba	2020	peri-urban	PHC/CHC/District Hospital	37	3.7752	1608	2402	2151	51	200
238	uMkhanyakude	Mtubatuba	2021	peri-urban	PHC/CHC/District Hospital	37	3.9585	1874	2691	2484	43	164
238	uMkhanyakude	Mtubatuba	2022	peri-urban	PHC/CHC/District Hospital	38	3.91	1026	1448	1345	17	86
239	uMkhanyakude	Jozini	2018	rural	PHC/CHC/District Hospital	34	4.0492	1047	1462	1297	27	138
239	uMkhanyakude	Jozini	2019	rural	PHC/CHC/District Hospital	36	4.1492	1051	1473	1312	19	142
239	uMkhanyakude	Jozini	2020	rural	PHC/CHC/District Hospital	37	3.3909	1022	1451	1250	66	135
239	uMkhanyakude	Jozini	2021	rural	PHC/CHC/District Hospital	38	3.5314	989	1392	1237	42	113
239	uMkhanyakude	Jozini	2022	rural	PHC/CHC/District Hospital	38	3.5658	540	806	717	20	69
240	Harry Gwala	Dr Nkosazana Dlamini Zuma	2018	rural	PHC/CHC/District Hospital	34	3.9425	811	1081	928	17	136
240	Harry Gwala	Dr Nkosazana Dlamini Zuma	2019	rural	PHC/CHC/District Hospital	35	3.725	885	1184	1039	27	118
240	Harry Gwala	Dr Nkosazana Dlamini Zuma	2020	rural	PHC/CHC/District Hospital	35	3.78625	892	1232	1102	24	106
240	Harry Gwala	Dr Nkosazana Dlamini Zuma	2021	rural	PHC/CHC/District Hospital	37	3.5936	940	1356	1161	52	143
240	Harry Gwala	Dr Nkosazana Dlamini Zuma	2022	rural	PHC/CHC/District Hospital	38	3.20245	474	688	576	44	68
241	King Cetshwayo	uMlalazi	2018	peri-urban	PHC/CHC/District Hospital	34	3.875	2580	3452	3062	73	317
241	King Cetshwayo	uMlalazi	2019	peri-urban	PHC/CHC/District Hospital	35	4.05165	2802	3837	3409	60	368
241	King Cetshwayo	uMlalazi	2020	peri-urban	PHC/CHC/District Hospital	36	3.4174	3012	4156	3562	175	419
241	King Cetshwayo	uMlalazi	2021	peri-urban	PHC/CHC/District Hospital	37	3.59815	2792	3866	3376	128	362
241	King Cetshwayo	uMlalazi	2022	peri-urban	PHC/CHC/District Hospital	37	3.6627	1473	2033	1779	47	207
242	eThekwini	eThekwini	2018	urban	Specialised/TB/Psychiatric/Central Hospital	34	4.3222	2915	4998	3829	118	1051
242	eThekwini	eThekwini	2019	urban	Specialised/TB/Psychiatric/Central Hospital	35	4.41495	2425	4020	3072	113	835
242	eThekwini	eThekwini	2020	urban	Specialised/TB/Psychiatric/Central Hospital	34	4.3496	3237	4746	3653	146	947
242	eThekwini	eThekwini	2021	urban	Specialised/TB/Psychiatric/Central Hospital	34	4.5305	2943	4243	3106	130	1007
242	eThekwini	eThekwini	2022	urban	Specialised/TB/Psychiatric/Central Hospital	36	4.67405	1576	2333	1623	93	617
243	eThekwini	eThekwini	2018	urban	Tertiary	34	4.318	5660	8653	6180	348	2125
243	eThekwini	eThekwini	2019	urban	Tertiary	34	4.301	6157	9237	6560	370	2307
243	eThekwini	eThekwini	2020	urban	Tertiary	34	4.2793	6636	9504	7263	269	1972
243	eThekwini	eThekwini	2021	urban	Tertiary	34	4.397	6385	8795	6576	250	1969
243	eThekwini	eThekwini	2022	urban	Tertiary	34	4.42755	3250	4453	3401	120	932
244	eThekwini	eThekwini	2018	urban	PHC/CHC/District Hospital	36	4.0982	1595	2289	2105	15	169
244	eThekwini	eThekwini	2019	urban	PHC/CHC/District Hospital	37	3.9865	1841	2660	2402	35	223
244	eThekwini	eThekwini	2020	urban	PHC/CHC/District Hospital	38	4.0606	1811	2951	2592	74	285
244	eThekwini	eThekwini	2021	urban	PHC/CHC/District Hospital	39	3.6079	2260	3209	2901	86	222
244	eThekwini	eThekwini	2022	urban	PHC/CHC/District Hospital	39	3.4129	1121	1602	1412	63	127
245	eThekwini	eThekwini	2018	urban	PHC/CHC/District Hospital	35	3.89815	1680	2538	2232	45	261
245	eThekwini	eThekwini	2019	urban	PHC/CHC/District Hospital	35	3.844	1697	2593	2276	45	272
245	eThekwini	eThekwini	2020	urban	PHC/CHC/District Hospital	36	3.9756	1950	2893	2488	66	339
245	eThekwini	eThekwini	2021	urban	PHC/CHC/District Hospital	36	3.7543	1851	2734	2344	84	306
245	eThekwini	eThekwini	2022	urban	PHC/CHC/District Hospital	37	3.3701	1012	1511	1282	76	153
246	uThukela	Alfred Duma	2018	peri-urban	PHC/CHC/District Hospital	37	3.4712	730	1084	924	46	114
246	uThukela	Alfred Duma	2019	peri-urban	PHC/CHC/District Hospital	38	3.6794	808	1168	991	31	146
246	uThukela	Alfred Duma	2020	peri-urban	PHC/CHC/District Hospital	39	3.6741	794	1180	1040	43	97
246	uThukela	Alfred Duma	2021	peri-urban	PHC/CHC/District Hospital	39	3.1844	846	1254	1097	59	98
246	uThukela	Alfred Duma	2022	peri-urban	PHC/CHC/District Hospital	40	3.2395	470	713	609	41	63
247	eThekwini	eThekwini	2018	urban	PHC/CHC/District Hospital	39	4.2626	1057	1634	1532	21	81
247	eThekwini	eThekwini	2019	urban	PHC/CHC/District Hospital	40	4.053	1277	1970	1879	14	77
247	eThekwini	eThekwini	2020	urban	PHC/CHC/District Hospital	40	4.1554	1409	2161	1991	35	135
247	eThekwini	eThekwini	2021	urban	PHC/CHC/District Hospital	41	3.3471	1406	2173	2072	32	69
247	eThekwini	eThekwini	2022	urban	PHC/CHC/District Hospital	42	3.101	859	1300	1199	45	56
248	Harry Gwala	Greater Kokstad	2018	peri-urban	PHC/CHC/District Hospital	36	3.82075	2218	2940	2622	63	255
248	Harry Gwala	Greater Kokstad	2019	peri-urban	PHC/CHC/District Hospital	36	3.825	2531	3367	2999	76	292
248	Harry Gwala	Greater Kokstad	2020	peri-urban	PHC/CHC/District Hospital	37	3.888	2972	4158	3700	85	373
248	Harry Gwala	Greater Kokstad	2021	peri-urban	PHC/CHC/District Hospital	37	3.6363	2680	3670	3323	78	269
248	Harry Gwala	Greater Kokstad	2022	peri-urban	PHC/CHC/District Hospital	38	3.691	1383	1909	1747	43	119
249	Harry Gwala	Greater Kokstad	2018	peri-urban	PHC/CHC/District Hospital	35	4.1437	24	220	200	3	17
249	Harry Gwala	Greater Kokstad	2019	peri-urban	PHC/CHC/District Hospital	35	4.2081	12	178	168	3	7
249	Harry Gwala	Greater Kokstad	2020	peri-urban	PHC/CHC/District Hospital	37	4.5462	15	164	158	0	6
249	Harry Gwala	Greater Kokstad	2021	peri-urban	PHC/CHC/District Hospital	36	4.15925	12	168	154	4	10
249	Harry Gwala	Greater Kokstad	2022	peri-urban	PHC/CHC/District Hospital	36.5	3.2278	10	56	53	1	2
250	Harry Gwala	Greater Kokstad	2018	peri-urban	PHC/CHC/District Hospital	35	4.0492	313	420	367	9	44
250	Harry Gwala	Greater Kokstad	2019	peri-urban	PHC/CHC/District Hospital	35	4.2504	588	828	719	15	94
250	Harry Gwala	Greater Kokstad	2020	peri-urban	PHC/CHC/District Hospital	36	3.9881	704	971	844	15	112
250	Harry Gwala	Greater Kokstad	2021	peri-urban	PHC/CHC/District Hospital	37	3.6678	675	931	822	22	87
250	Harry Gwala	Greater Kokstad	2022	peri-urban	PHC/CHC/District Hospital	37	3.4563	338	454	399	17	38
251	uMzinyathi	Umvoti	2018	peri-urban	PHC/CHC/District Hospital	35	4.0453	680	978	807	28	143
251	uMzinyathi	Umvoti	2019	peri-urban	PHC/CHC/District Hospital	34	3.8363	634	888	749	25	114
251	uMzinyathi	Umvoti	2020	peri-urban	PHC/CHC/District Hospital	36	3.7417	730	1027	884	33	110
251	uMzinyathi	Umvoti	2021	peri-urban	PHC/CHC/District Hospital	37	3.3679	790	1096	889	64	143
251	uMzinyathi	Umvoti	2022	peri-urban	PHC/CHC/District Hospital	38.5	3.29155	481	675	571	41	63
252	uMzinyathi	Umvoti	2018	peri-urban	PHC/CHC/District Hospital	33	3.4593	0	32	31	0	1
252	uMzinyathi	Umvoti	2019	peri-urban	PHC/CHC/District Hospital	35	4.176	0	23	22	0	1
252	uMzinyathi	Umvoti	2020	peri-urban	PHC/CHC/District Hospital	33	4.5698	0	19	17	0	2
252	uMzinyathi	Umvoti	2021	peri-urban	PHC/CHC/District Hospital	34	2.8662	0	41	34	5	2
252	uMzinyathi	Umvoti	2022	peri-urban	PHC/CHC/District Hospital	35.5	3.4377	0	18	13	2	3
253	eThekwini	eThekwini	2018	urban	PHC/CHC/District Hospital	37	3.8656	6554	10016	8871	196	949
253	eThekwini	eThekwini	2019	urban	PHC/CHC/District Hospital	38	3.918	6444	9886	8799	180	907
253	eThekwini	eThekwini	2020	urban	PHC/CHC/District Hospital	38	3.8318	6766	10348	8985	270	1093
253	eThekwini	eThekwini	2021	urban	PHC/CHC/District Hospital	39	3.6522	6873	10505	9146	318	1041
253	eThekwini	eThekwini	2022	urban	PHC/CHC/District Hospital	40	3.28325	3694	5547	4639	308	600
254	iLembe	KwaDukuza	2018	peri-urban	PHC/CHC/District Hospital	36	4.12705	4089	6468	5640	118	710
254	iLembe	KwaDukuza	2019	peri-urban	PHC/CHC/District Hospital	36	4.053	4159	6805	6008	111	686
254	iLembe	KwaDukuza	2020	peri-urban	PHC/CHC/District Hospital	37	3.72215	4118	6449	5533	206	710
254	iLembe	KwaDukuza	2021	peri-urban	PHC/CHC/District Hospital	38	3.89975	4242	6611	5839	135	637
254	iLembe	KwaDukuza	2022	peri-urban	PHC/CHC/District Hospital	38	4.068	2067	3215	2921	52	242
255	Ugu	Umuziwabantu	2018	rural	PHC/CHC/District Hospital	35	4.02105	1063	1435	1213	30	192
255	Ugu	Umuziwabantu	2019	rural	PHC/CHC/District Hospital	35	3.7866	1134	1542	1358	39	145
255	Ugu	Umuziwabantu	2020	rural	PHC/CHC/District Hospital	36	3.5524	1159	1551	1383	35	133
255	Ugu	Umuziwabantu	2021	rural	PHC/CHC/District Hospital	36	3.7373	1148	1534	1397	26	111
255	Ugu	Umuziwabantu	2022	rural	PHC/CHC/District Hospital	37	3.8306	592	770	702	17	51
256	eThekwini	eThekwini	2018	urban	PHC/CHC/District Hospital	34	4.0413	3002	4481	4016	61	404
256	eThekwini	eThekwini	2019	urban	PHC/CHC/District Hospital	35	4.1644	3804	5679	5008	87	584
256	eThekwini	eThekwini	2020	urban	PHC/CHC/District Hospital	36	3.959	4206	6370	5413	208	749
256	eThekwini	eThekwini	2021	urban	PHC/CHC/District Hospital	37	3.80105	3851	5858	5176	139	543
256	eThekwini	eThekwini	2022	urban	PHC/CHC/District Hospital	38	3.2683	2122	3390	3007	139	244
257	Zululand	Ulundi	2018	rural	PHC/CHC/District Hospital	36	4.4913	1071	1431	1276	21	134
257	Zululand	Ulundi	2019	rural	PHC/CHC/District Hospital	37	4.19155	1409	1885	1663	31	191
257	Zululand	Ulundi	2020	rural	PHC/CHC/District Hospital	37	3.8725	1628	2156	1858	69	229
257	Zululand	Ulundi	2021	rural	PHC/CHC/District Hospital	37.5	4.0253	1730	2370	2103	57	210
257	Zululand	Ulundi	2022	rural	PHC/CHC/District Hospital	39	4.0681	874	1232	1137	18	77
258	eThekwini	eThekwini	2018	urban	PHC/CHC/District Hospital	35	3.8161	2434	3929	3574	47	308
258	eThekwini	eThekwini	2019	urban	PHC/CHC/District Hospital	36	3.7568	2598	4145	3754	82	309
258	eThekwini	eThekwini	2020	urban	PHC/CHC/District Hospital	36	3.7286	2853	4521	3964	131	426
258	eThekwini	eThekwini	2021	urban	PHC/CHC/District Hospital	37	3.57085	2954	4693	4211	137	345
258	eThekwini	eThekwini	2022	urban	PHC/CHC/District Hospital	37	3.5149	1647	2500	2251	69	180
259	Harry Gwala	Ubuhlebezwe	2018	rural	PHC/CHC/District Hospital	35	4.1303	517	755	640	12	103
259	Harry Gwala	Ubuhlebezwe	2019	rural	PHC/CHC/District Hospital	36	3.938	562	794	679	8	107
259	Harry Gwala	Ubuhlebezwe	2020	rural	PHC/CHC/District Hospital	37	3.9599	573	843	722	19	102
259	Harry Gwala	Ubuhlebezwe	2021	rural	PHC/CHC/District Hospital	38	3.5014	529	723	629	20	74
259	Harry Gwala	Ubuhlebezwe	2022	rural	PHC/CHC/District Hospital	37	3.1532	337	480	403	29	48
260	King Cetshwayo	Mthonjaneni	2018	rural	PHC/CHC/District Hospital	34	4.3074	364	938	789	12	137
260	King Cetshwayo	Mthonjaneni	2019	rural	PHC/CHC/District Hospital	35	4.17165	431	762	680	6	76
260	King Cetshwayo	Mthonjaneni	2020	rural	PHC/CHC/District Hospital	36	4.1038	501	930	817	18	95
260	King Cetshwayo	Mthonjaneni	2021	rural	PHC/CHC/District Hospital	37	4.0211	536	1046	939	20	87
260	King Cetshwayo	Mthonjaneni	2022	rural	PHC/CHC/District Hospital	38	4.1105	282	615	541	11	63
261	King Cetshwayo	uMfolozi	2018	rural	PHC/CHC/District Hospital	37		1	1	1	0	0
261	King Cetshwayo	uMfolozi	2019	rural	PHC/CHC/District Hospital	32		1	1	1	0	0
262	Ugu	Umuziwabantu	2018	rural	PHC/CHC/District Hospital	34	4.0043	608	891	740	25	126
262	Ugu	Umuziwabantu	2019	rural	PHC/CHC/District Hospital	35	4.03045	570	830	728	19	83
262	Ugu	Umuziwabantu	2020	rural	PHC/CHC/District Hospital	36	3.798	583	828	707	26	95
262	Ugu	Umuziwabantu	2021	rural	PHC/CHC/District Hospital	38	3.7351	511	748	669	17	62
262	Ugu	Umuziwabantu	2022	rural	PHC/CHC/District Hospital	38	3.4879	328	496	439	13	44
263	eThekwini	eThekwini	2022	urban	PHC/CHC/District Hospital	33	3.3115	2	2	1	0	1
264	uMkhanyakude	Mtubatuba	2018	peri-urban	PHC/CHC/District Hospital	36	4.3463	3658	5442	4671	86	685
264	uMkhanyakude	Mtubatuba	2019	peri-urban	PHC/CHC/District Hospital	37	4.1613	3359	4816	4204	73	539
264	uMkhanyakude	Mtubatuba	2020	peri-urban	PHC/CHC/District Hospital	39	3.7339	2889	4297	3824	114	359
264	uMkhanyakude	Mtubatuba	2021	peri-urban	PHC/CHC/District Hospital	39	4.11215	3138	4540	4096	80	364
264	uMkhanyakude	Mtubatuba	2022	peri-urban	PHC/CHC/District Hospital	38	4.1583	1768	2506	2250	38	218
265	uThukela	Alfred Duma	2018	peri-urban	PHC/CHC/District Hospital	35	3.5809	746	979	864	31	84
265	uThukela	Alfred Duma	2019	peri-urban	PHC/CHC/District Hospital	35	3.76175	777	983	799	31	153
265	uThukela	Alfred Duma	2020	peri-urban	PHC/CHC/District Hospital	35	3.593	822	1089	921	35	133
265	uThukela	Alfred Duma	2021	peri-urban	PHC/CHC/District Hospital	36	3.3265	757	975	842	43	90
265	uThukela	Alfred Duma	2022	peri-urban	PHC/CHC/District Hospital	36	3.3661	453	570	498	19	53
266	uMkhanyakude	Umhlabuyalingana	2018	rural	PHC/CHC/District Hospital	36	4.1875	2068	2875	2552	42	281
266	uMkhanyakude	Umhlabuyalingana	2019	rural	PHC/CHC/District Hospital	37	4.1105	1961	2703	2434	30	239
266	uMkhanyakude	Umhlabuyalingana	2020	rural	PHC/CHC/District Hospital	37	3.4885	1735	2302	2021	71	210
266	uMkhanyakude	Umhlabuyalingana	2021	rural	PHC/CHC/District Hospital	37	3.45475	1710	2284	2080	57	147
266	uMkhanyakude	Umhlabuyalingana	2022	rural	PHC/CHC/District Hospital	39	3.4941	1003	1362	1263	22	77
267	eThekwini	eThekwini	2018	urban	PHC/CHC/District Hospital	37	4.0211	3005	4601	4080	66	455
267	eThekwini	eThekwini	2019	urban	PHC/CHC/District Hospital	37	4.12215	3206	4892	4252	89	551
267	eThekwini	eThekwini	2020	urban	PHC/CHC/District Hospital	38	4.09645	3331	5079	4415	118	546
267	eThekwini	eThekwini	2021	urban	PHC/CHC/District Hospital	39	3.753	3202	4921	4292	140	489
267	eThekwini	eThekwini	2022	urban	PHC/CHC/District Hospital	38	3.19625	1875	2844	2388	184	272
268	eThekwini	eThekwini	2018	urban	PHC/CHC/District Hospital	36	4.0084	1001	1524	1345	22	157
268	eThekwini	eThekwini	2019	urban	PHC/CHC/District Hospital	37	3.90845	1059	1632	1436	22	174
268	eThekwini	eThekwini	2020	urban	PHC/CHC/District Hospital	38	3.8453	1173	1798	1579	44	175
268	eThekwini	eThekwini	2021	urban	PHC/CHC/District Hospital	38	3.51575	1125	1683	1483	59	141
268	eThekwini	eThekwini	2022	urban	PHC/CHC/District Hospital	38	3.1652	591	869	730	52	87
269	Zululand	Nongoma	2018	rural	PHC/CHC/District Hospital	36	4.2552	1454	2020	1800	25	195
269	Zululand	Nongoma	2019	rural	PHC/CHC/District Hospital	35	4.0569	1593	2243	1986	41	216
269	Zululand	Nongoma	2020	rural	PHC/CHC/District Hospital	37	3.752	1981	2705	2342	77	286
269	Zululand	Nongoma	2021	rural	PHC/CHC/District Hospital	37	3.7562	1801	2502	2226	65	211
269	Zululand	Nongoma	2022	rural	PHC/CHC/District Hospital	38	3.9938	1114	1531	1392	30	109
270	Zululand	uPhongolo	2018	rural	PHC/CHC/District Hospital	33	4.0144	342	478	420	6	52
270	Zululand	uPhongolo	2019	rural	PHC/CHC/District Hospital	34	4.0296	458	623	527	17	79
270	Zululand	uPhongolo	2020	rural	PHC/CHC/District Hospital	34	3.67115	433	606	506	15	85
270	Zululand	uPhongolo	2021	rural	PHC/CHC/District Hospital	35	3.5033	462	607	510	32	65
270	Zululand	uPhongolo	2022	rural	PHC/CHC/District Hospital	36	3.0285	295	401	314	41	46
271	uMzinyathi	Nqutu	2018	rural	PHC/CHC/District Hospital	34	3.9624	593	780	681	15	84
271	uMzinyathi	Nqutu	2019	rural	PHC/CHC/District Hospital	35	3.8959	637	858	749	23	86
271	uMzinyathi	Nqutu	2020	rural	PHC/CHC/District Hospital	36	3.59375	714	928	844	21	63
271	uMzinyathi	Nqutu	2021	rural	PHC/CHC/District Hospital	37	3.4082	663	887	806	29	52
271	uMzinyathi	Nqutu	2022	rural	PHC/CHC/District Hospital	37	3.1661	389	500	429	31	40
272	iLembe	Ndwedwe	2018	rural	PHC/CHC/District Hospital	33	4.4393	542	758	627	14	117
272	iLembe	Ndwedwe	2019	rural	PHC/CHC/District Hospital	34	4.4166	413	601	510	13	78
272	iLembe	Ndwedwe	2020	rural	PHC/CHC/District Hospital	36	3.42725	396	574	488	22	64
272	iLembe	Ndwedwe	2021	rural	PHC/CHC/District Hospital	35	3.7453	418	565	461	27	77
272	iLembe	Ndwedwe	2022	rural	PHC/CHC/District Hospital	37	3.9995	288	391	346	6	39
273	uMgungundlovu	Msunduzi	2018	urban	PHC/CHC/District Hospital	37	3.91985	2440	3572	3306	44	222
273	uMgungundlovu	Msunduzi	2019	urban	PHC/CHC/District Hospital	37	4.00405	2598	4005	3609	71	325
273	uMgungundlovu	Msunduzi	2020	urban	PHC/CHC/District Hospital	38	4.031	2681	4220	3818	57	345
273	uMgungundlovu	Msunduzi	2021	urban	PHC/CHC/District Hospital	38	3.9092	2716	4208	3915	55	238
273	uMgungundlovu	Msunduzi	2022	urban	PHC/CHC/District Hospital	39	4.06415	1436	2368	2152	31	185
274	uMzinyathi	Umvoti	2018	peri-urban	PHC/CHC/District Hospital	33.5	4.7259	166	222	197	4	21
274	uMzinyathi	Umvoti	2019	peri-urban	PHC/CHC/District Hospital	38	4.1278	216	298	260	5	33
274	uMzinyathi	Umvoti	2020	peri-urban	PHC/CHC/District Hospital	38	3.8825	277	396	325	14	57
274	uMzinyathi	Umvoti	2021	peri-urban	PHC/CHC/District Hospital	38	3.3994	269	401	347	18	36
274	uMzinyathi	Umvoti	2022	peri-urban	PHC/CHC/District Hospital	40	3.2922	155	227	200	10	17
275	Zululand	uPhongolo	2018	rural	PHC/CHC/District Hospital	35	4.2056	956	1321	1166	21	134
275	Zululand	uPhongolo	2019	rural	PHC/CHC/District Hospital	35	3.9528	1118	1576	1385	37	154
275	Zululand	uPhongolo	2020	rural	PHC/CHC/District Hospital	36	3.62935	1253	1738	1514	47	177
275	Zululand	uPhongolo	2021	rural	PHC/CHC/District Hospital	37	3.21065	1425	1971	1685	123	163
275	Zululand	uPhongolo	2022	rural	PHC/CHC/District Hospital	37	3.0297	842	1184	913	127	144
276	King Cetshwayo	Mthonjaneni	2018	rural	PHC/CHC/District Hospital	35	4.02085	1099	1416	1146	28	242
276	King Cetshwayo	Mthonjaneni	2019	rural	PHC/CHC/District Hospital	36	4.21995	1079	1413	1149	25	239
276	King Cetshwayo	Mthonjaneni	2020	rural	PHC/CHC/District Hospital	37	4.2304	1160	1538	1263	60	215
276	King Cetshwayo	Mthonjaneni	2021	rural	PHC/CHC/District Hospital	38	3.7615	1177	1513	1315	39	159
276	King Cetshwayo	Mthonjaneni	2022	rural	PHC/CHC/District Hospital	39	3.6434	608	810	700	27	83
277	uMkhanyakude	Umhlabuyalingana	2018	rural	PHC/CHC/District Hospital	37	4.1461	279	377	315	9	53
277	uMkhanyakude	Umhlabuyalingana	2019	rural	PHC/CHC/District Hospital	37	4.0863	278	386	329	5	52
277	uMkhanyakude	Umhlabuyalingana	2020	rural	PHC/CHC/District Hospital	37	3.5078	272	365	300	20	45
277	uMkhanyakude	Umhlabuyalingana	2021	rural	PHC/CHC/District Hospital	38	4.1367	240	315	268	9	38
277	uMkhanyakude	Umhlabuyalingana	2022	rural	PHC/CHC/District Hospital	40	3.9898	123	166	145	2	19
278	eThekwini	eThekwini	2019	urban	Specialised/TB/Psychiatric/Central Hospital	49		1	1	1	0	0
279	eThekwini	eThekwini	2018	urban	PHC/CHC/District Hospital	37	3.9244	1244	1641	1551	12	78
279	eThekwini	eThekwini	2019	urban	PHC/CHC/District Hospital	38	4.1256	1274	1711	1628	10	73
279	eThekwini	eThekwini	2020	urban	PHC/CHC/District Hospital	39	4.0695	1408	1883	1758	23	102
279	eThekwini	eThekwini	2021	urban	PHC/CHC/District Hospital	40	3.662	1419	1926	1840	30	56
279	eThekwini	eThekwini	2022	urban	PHC/CHC/District Hospital	40	3.4338	786	1050	1008	13	29
280	Harry Gwala	Umzimkhulu	2018	rural	PHC/CHC/District Hospital	37	4.24455	233	332	246	12	74
280	Harry Gwala	Umzimkhulu	2019	rural	PHC/CHC/District Hospital	36	4.0969	266	366	257	20	89
280	Harry Gwala	Umzimkhulu	2020	rural	PHC/CHC/District Hospital	37	3.8785	327	449	348	15	86
280	Harry Gwala	Umzimkhulu	2021	rural	PHC/CHC/District Hospital	38	3.5942	323	459	378	12	69
280	Harry Gwala	Umzimkhulu	2022	rural	PHC/CHC/District Hospital	38	3.5241	179	241	210	4	27
281	Amajuba	Dannhauser	2018	rural	PHC/CHC/District Hospital	36	3.97335	836	1213	1071	19	123
281	Amajuba	Dannhauser	2019	rural	PHC/CHC/District Hospital	36	3.9804	847	1183	1048	26	109
281	Amajuba	Dannhauser	2020	rural	PHC/CHC/District Hospital	37	4.0631	878	1209	1082	12	115
281	Amajuba	Dannhauser	2021	rural	PHC/CHC/District Hospital	37	4.1464	983	1352	1185	19	148
281	Amajuba	Dannhauser	2022	rural	PHC/CHC/District Hospital	37	4.1432	456	628	554	9	65
282	uThukela	Alfred Duma	2018	peri-urban	PHC/CHC/District Hospital	45	3.8267	105	414	368	10	36
282	uThukela	Alfred Duma	2019	peri-urban	PHC/CHC/District Hospital	46	3.38735	71	328	300	8	20
282	uThukela	Alfred Duma	2020	peri-urban	PHC/CHC/District Hospital	47	3.3176	84	357	317	12	28
282	uThukela	Alfred Duma	2021	peri-urban	PHC/CHC/District Hospital	48	3.1392	92	425	364	21	40
282	uThukela	Alfred Duma	2022	peri-urban	PHC/CHC/District Hospital	48.5	3.1405	50	208	165	18	25
283	uThukela	Alfred Duma	2018	peri-urban	Regional Hospital	36	4.1931	4841	7317	5289	315	1713
283	uThukela	Alfred Duma	2019	peri-urban	Regional Hospital	37	4.1818	4827	7211	5198	305	1708
283	uThukela	Alfred Duma	2020	peri-urban	Regional Hospital	38	4.24335	4382	6622	5062	241	1319
283	uThukela	Alfred Duma	2021	peri-urban	Regional Hospital	38	3.7408	4979	7250	5697	355	1198
283	uThukela	Alfred Duma	2022	peri-urban	Regional Hospital	38	3.5141	3171	4428	3532	249	647
284	uThukela	Alfred Duma	2018	peri-urban	PHC/CHC/District Hospital	33	3.5263	6	108	87	7	14
284	uThukela	Alfred Duma	2019	peri-urban	PHC/CHC/District Hospital	36	3.50385	17	89	69	7	13
284	uThukela	Alfred Duma	2020	peri-urban	PHC/CHC/District Hospital	36	4.0043	12	81	68	2	11
284	uThukela	Alfred Duma	2021	peri-urban	PHC/CHC/District Hospital	35	3.4896	14	109	82	9	18
284	uThukela	Alfred Duma	2022	peri-urban	PHC/CHC/District Hospital	36	2.9237	0	47	36	6	5
285	eThekwini	eThekwini	2018	urban	PHC/CHC/District Hospital	35	3.89065	3522	4849	4203	95	551
285	eThekwini	eThekwini	2019	urban	PHC/CHC/District Hospital	35	3.67645	4263	5807	5009	172	626
285	eThekwini	eThekwini	2020	urban	PHC/CHC/District Hospital	36	3.8027	4794	6588	5583	225	780
285	eThekwini	eThekwini	2021	urban	PHC/CHC/District Hospital	37	3.6224	4827	6727	5965	171	591
285	eThekwini	eThekwini	2022	urban	PHC/CHC/District Hospital	38	3.2588	3005	4290	3650	227	413
286	eThekwini	eThekwini	2018	urban	PHC/CHC/District Hospital	34	3.84165	6764	8427	7789	105	533
286	eThekwini	eThekwini	2019	urban	PHC/CHC/District Hospital	34	3.9263	7370	9340	8592	104	644
286	eThekwini	eThekwini	2020	urban	PHC/CHC/District Hospital	35	4.0513	7531	9701	8685	164	852
286	eThekwini	eThekwini	2021	urban	PHC/CHC/District Hospital	36	3.77705	7100	9173	8521	115	537
286	eThekwini	eThekwini	2022	urban	PHC/CHC/District Hospital	37	3.9642	3303	4345	4005	54	286
287	uThukela	Alfred Duma	2018	peri-urban	PHC/CHC/District Hospital	38	3.8433	762	1040	854	44	142
287	uThukela	Alfred Duma	2019	peri-urban	PHC/CHC/District Hospital	37	3.8987	1036	1390	1129	46	215
287	uThukela	Alfred Duma	2020	peri-urban	PHC/CHC/District Hospital	37	3.8874	970	1349	1169	30	150
287	uThukela	Alfred Duma	2021	peri-urban	PHC/CHC/District Hospital	39	3.14105	920	1299	1131	68	100
287	uThukela	Alfred Duma	2022	peri-urban	PHC/CHC/District Hospital	39	3.3341	491	706	588	37	81
288	uThukela	Alfred Duma	2018	peri-urban	PHC/CHC/District Hospital	38.5	3.08585	11	13	11	1	1
288	uThukela	Alfred Duma	2019	peri-urban	PHC/CHC/District Hospital	33	3.567	23	29	24	1	4
288	uThukela	Alfred Duma	2020	peri-urban	PHC/CHC/District Hospital	34	3.6063	27	34	31	0	3
288	uThukela	Alfred Duma	2021	peri-urban	PHC/CHC/District Hospital	35	3.7687	43	59	54	1	4
288	uThukela	Alfred Duma	2022	peri-urban	PHC/CHC/District Hospital	37	2.78575	31	35	31	3	1
289	uThukela	Alfred Duma	2018	peri-urban	PHC/CHC/District Hospital	36	3.95605	1044	1440	1248	42	150
289	uThukela	Alfred Duma	2019	peri-urban	PHC/CHC/District Hospital	37	3.8438	1251	1768	1507	61	200
289	uThukela	Alfred Duma	2020	peri-urban	PHC/CHC/District Hospital	37	4.0086	1425	2014	1815	22	177
289	uThukela	Alfred Duma	2021	peri-urban	PHC/CHC/District Hospital	38	3.1637	1512	2206	1902	120	184
289	uThukela	Alfred Duma	2022	peri-urban	PHC/CHC/District Hospital	38	3.0659	807	1141	1006	63	72
290	eThekwini	eThekwini	2018	urban	PHC/CHC/District Hospital	35	3.8923	4331	6161	5338	114	709
290	eThekwini	eThekwini	2019	urban	PHC/CHC/District Hospital	36	3.9633	4625	6576	5649	161	766
290	eThekwini	eThekwini	2020	urban	PHC/CHC/District Hospital	37	3.7611	4656	6714	5644	234	836
290	eThekwini	eThekwini	2021	urban	PHC/CHC/District Hospital	37	3.5536	4921	7059	6200	219	640
290	eThekwini	eThekwini	2022	urban	PHC/CHC/District Hospital	38	3.54665	2398	3439	2945	127	367
291	uMgungundlovu	uMngeni	2018	peri-urban	PHC/CHC/District Hospital	35	4.2454	235	370	314	7	49
291	uMgungundlovu	uMngeni	2019	peri-urban	PHC/CHC/District Hospital	35	4.0211	316	444	386	6	52
291	uMgungundlovu	uMngeni	2020	peri-urban	PHC/CHC/District Hospital	36	3.81665	338	484	436	10	38
291	uMgungundlovu	uMngeni	2021	peri-urban	PHC/CHC/District Hospital	37	3.08285	365	518	468	22	28
291	uMgungundlovu	uMngeni	2022	peri-urban	PHC/CHC/District Hospital	37	2.8419	197	268	234	22	12
292	Zululand	Ulundi	2018	rural	PHC/CHC/District Hospital	35	4.2648	186	232	175	6	51
292	Zululand	Ulundi	2019	rural	PHC/CHC/District Hospital	36	3.7611	167	213	178	3	32
292	Zululand	Ulundi	2020	rural	PHC/CHC/District Hospital	36	3.525	179	236	199	8	29
292	Zululand	Ulundi	2021	rural	PHC/CHC/District Hospital	36	3.46785	153	197	179	4	14
292	Zululand	Ulundi	2022	rural	PHC/CHC/District Hospital	38	4.4955	83	111	104	1	6
293	Harry Gwala	Umzimkhulu	2018	rural	PHC/CHC/District Hospital	36	3.9079	393	534	441	20	73
293	Harry Gwala	Umzimkhulu	2019	rural	PHC/CHC/District Hospital	36	3.8041	472	631	528	18	85
293	Harry Gwala	Umzimkhulu	2020	rural	PHC/CHC/District Hospital	36	3.938	436	570	486	12	72
293	Harry Gwala	Umzimkhulu	2021	rural	PHC/CHC/District Hospital	36	3.9497	422	565	517	5	43
293	Harry Gwala	Umzimkhulu	2022	rural	PHC/CHC/District Hospital	39	3.4639	280	400	354	13	33
294	Zululand	AbaQulusi	2018	peri-urban	PHC/CHC/District Hospital	36	3.78515	662	974	900	16	58
294	Zululand	AbaQulusi	2019	peri-urban	PHC/CHC/District Hospital	36	4.0253	771	1131	1030	14	87
294	Zululand	AbaQulusi	2020	peri-urban	PHC/CHC/District Hospital	36	3.4329	944	1332	1181	49	102
294	Zululand	AbaQulusi	2021	peri-urban	PHC/CHC/District Hospital	37	3.2022	943	1320	1173	64	83
294	Zululand	AbaQulusi	2022	peri-urban	PHC/CHC/District Hospital	36	3.0704	473	652	563	38	51
295	Ugu	Ray Nkonyeni	2018	urban	PHC/CHC/District Hospital	35	3.8633	754	1080	929	29	122
295	Ugu	Ray Nkonyeni	2019	urban	PHC/CHC/District Hospital	36	3.4176	745	1074	936	30	108
295	Ugu	Ray Nkonyeni	2020	urban	PHC/CHC/District Hospital	36	3.523	776	1110	927	41	142
295	Ugu	Ray Nkonyeni	2021	urban	PHC/CHC/District Hospital	37	3.6558	770	1147	991	34	122
295	Ugu	Ray Nkonyeni	2022	urban	PHC/CHC/District Hospital	39	3.5453	380	591	500	19	72
296	eThekwini	eThekwini	2018	urban	PHC/CHC/District Hospital	35	3.88595	1063	1753	1549	34	170
296	eThekwini	eThekwini	2019	urban	PHC/CHC/District Hospital	36	4.0413	1452	2115	1842	45	228
296	eThekwini	eThekwini	2020	urban	PHC/CHC/District Hospital	36	3.89495	1854	2710	2274	73	363
296	eThekwini	eThekwini	2021	urban	PHC/CHC/District Hospital	37	3.6536	1919	2797	2466	80	251
296	eThekwini	eThekwini	2022	urban	PHC/CHC/District Hospital	38	3.3619	1005	1460	1270	59	131
297	Zululand	eDumbe	2018	rural	PHC/CHC/District Hospital	35	3.7885	419	584	509	16	59
297	Zululand	eDumbe	2019	rural	PHC/CHC/District Hospital	36	3.5649	395	564	517	13	34
297	Zululand	eDumbe	2020	rural	PHC/CHC/District Hospital	38	3.7989	403	583	538	13	32
297	Zululand	eDumbe	2021	rural	PHC/CHC/District Hospital	39	3.07735	412	604	526	36	42
297	Zululand	eDumbe	2022	rural	PHC/CHC/District Hospital	40	2.9454	219	308	237	38	33
298	King Cetshwayo	City of uMhlathuze	2018	urban	PHC/CHC/District Hospital	35	3.9938	732	978	861	13	104
298	King Cetshwayo	City of uMhlathuze	2019	urban	PHC/CHC/District Hospital	36	4.03915	809	1099	953	23	123
298	King Cetshwayo	City of uMhlathuze	2020	urban	PHC/CHC/District Hospital	37	4.0827	832	1128	968	30	130
298	King Cetshwayo	City of uMhlathuze	2021	urban	PHC/CHC/District Hospital	37	3.6364	713	972	869	22	81
298	King Cetshwayo	City of uMhlathuze	2022	urban	PHC/CHC/District Hospital	41	4.08815	389	576	532	9	35
299	uMzinyathi	Umvoti	2018	peri-urban	Specialised/TB/Psychiatric/Central Hospital	35	5.3374	59	167	103	4	60
299	uMzinyathi	Umvoti	2019	peri-urban	Specialised/TB/Psychiatric/Central Hospital	36	4.8555	39	106	63	5	38
299	uMzinyathi	Umvoti	2020	peri-urban	Specialised/TB/Psychiatric/Central Hospital	36	4.31245	39	82	56	3	23
299	uMzinyathi	Umvoti	2021	peri-urban	Specialised/TB/Psychiatric/Central Hospital	36.5	4.3956	54	127	78	6	43
299	uMzinyathi	Umvoti	2022	peri-urban	Specialised/TB/Psychiatric/Central Hospital	35	5.1567	19	41	28	0	13
300	King Cetshwayo	City of uMhlathuze	2018	urban	PHC/CHC/District Hospital	36	4.32625	1055	1624	1414	25	185
300	King Cetshwayo	City of uMhlathuze	2019	urban	PHC/CHC/District Hospital	36	3.8573	1107	1708	1499	35	174
300	King Cetshwayo	City of uMhlathuze	2020	urban	PHC/CHC/District Hospital	37	3.9694	1292	1950	1673	43	234
300	King Cetshwayo	City of uMhlathuze	2021	urban	PHC/CHC/District Hospital	38	3.8356	1311	2009	1760	48	201
300	King Cetshwayo	City of uMhlathuze	2022	urban	PHC/CHC/District Hospital	38	3.9355	807	1286	1111	28	147
301	Zululand	Ulundi	2018	rural	PHC/CHC/District Hospital	36	3.9917	695	988	844	22	122
301	Zululand	Ulundi	2019	rural	PHC/CHC/District Hospital	36	3.8135	746	1054	895	24	135
301	Zululand	Ulundi	2020	rural	PHC/CHC/District Hospital	37	3.9847	756	1095	927	27	141
301	Zululand	Ulundi	2021	rural	PHC/CHC/District Hospital	38	3.6627	758	1096	951	27	118
301	Zululand	Ulundi	2022	rural	PHC/CHC/District Hospital	38	3.6961	362	532	468	11	53
302	Ugu	Umzumbe	2018	rural	PHC/CHC/District Hospital	34	4.1461	501	689	564	14	111
302	Ugu	Umzumbe	2019	rural	PHC/CHC/District Hospital	34	3.7167	481	651	549	24	78
302	Ugu	Umzumbe	2020	rural	PHC/CHC/District Hospital	36	3.7394	495	692	618	14	60
302	Ugu	Umzumbe	2021	rural	PHC/CHC/District Hospital	37	4.12285	487	680	644	8	28
302	Ugu	Umzumbe	2022	rural	PHC/CHC/District Hospital	37	3.7945	278	381	345	4	32
303	King Cetshwayo	Nkandla	2018	rural	PHC/CHC/District Hospital	36	4.4216	374	483	428	9	46
303	King Cetshwayo	Nkandla	2019	rural	PHC/CHC/District Hospital	37	4.0644	431	557	492	12	53
303	King Cetshwayo	Nkandla	2020	rural	PHC/CHC/District Hospital	36	3.4129	530	707	601	30	76
303	King Cetshwayo	Nkandla	2021	rural	PHC/CHC/District Hospital	36	3.5748	517	698	622	24	52
303	King Cetshwayo	Nkandla	2022	rural	PHC/CHC/District Hospital	36	3.76655	288	380	338	12	30
304	uMkhanyakude	Umhlabuyalingana	2018	rural	PHC/CHC/District Hospital	36.5	4.61005	107	168	140	3	25
304	uMkhanyakude	Umhlabuyalingana	2019	rural	PHC/CHC/District Hospital	40	4.06875	135	198	168	2	28
304	uMkhanyakude	Umhlabuyalingana	2020	rural	PHC/CHC/District Hospital	39	4.3838	158	247	206	5	36
304	uMkhanyakude	Umhlabuyalingana	2021	rural	PHC/CHC/District Hospital	40	3.8709	136	203	174	2	27
304	uMkhanyakude	Umhlabuyalingana	2022	rural	PHC/CHC/District Hospital	38	3.5622	62	91	78	3	10
305	uMkhanyakude	Big 5 Hlabisa	2018	rural	PHC/CHC/District Hospital	36	4.2887	1104	1588	1404	24	160
305	uMkhanyakude	Big 5 Hlabisa	2019	rural	PHC/CHC/District Hospital	37	4.1613	1277	1838	1569	33	236
305	uMkhanyakude	Big 5 Hlabisa	2020	rural	PHC/CHC/District Hospital	37	4.0128	1338	1935	1624	50	261
305	uMkhanyakude	Big 5 Hlabisa	2021	rural	PHC/CHC/District Hospital	38	3.9758	1422	2065	1810	52	203
305	uMkhanyakude	Big 5 Hlabisa	2022	rural	PHC/CHC/District Hospital	39	3.9791	745	1053	963	16	74
306	iLembe	Mandeni	2018	peri-urban	PHC/CHC/District Hospital	34	3.9804	617	878	713	25	140
306	iLembe	Mandeni	2019	peri-urban	PHC/CHC/District Hospital	35	4.0969	842	1192	1023	27	142
306	iLembe	Mandeni	2020	peri-urban	PHC/CHC/District Hospital	36	3.5237	857	1239	1037	58	144
306	iLembe	Mandeni	2021	peri-urban	PHC/CHC/District Hospital	37	3.5954	963	1448	1257	42	149
306	iLembe	Mandeni	2022	peri-urban	PHC/CHC/District Hospital	37	3.91625	520	797	699	21	77
307	uMkhanyakude	Mtubatuba	2018	peri-urban	PHC/CHC/District Hospital	35	4.03115	784	1076	892	28	156
307	uMkhanyakude	Mtubatuba	2019	peri-urban	PHC/CHC/District Hospital	36	4.2355	853	1207	1022	20	165
307	uMkhanyakude	Mtubatuba	2020	peri-urban	PHC/CHC/District Hospital	36	3.83405	906	1256	1036	43	177
307	uMkhanyakude	Mtubatuba	2021	peri-urban	PHC/CHC/District Hospital	37	3.8188	917	1268	1113	34	121
307	uMkhanyakude	Mtubatuba	2022	peri-urban	PHC/CHC/District Hospital	38	4.54515	479	646	578	9	59
308	Amajuba	Newcastle	2018	urban	PHC/CHC/District Hospital	38	4.146	2084	2945	2722	25	198
308	Amajuba	Newcastle	2019	urban	PHC/CHC/District Hospital	38	3.85835	2264	3194	2986	27	181
308	Amajuba	Newcastle	2020	urban	PHC/CHC/District Hospital	39	3.92115	2545	3658	3448	41	169
308	Amajuba	Newcastle	2021	urban	PHC/CHC/District Hospital	38	4.2099	2974	4155	3947	27	181
308	Amajuba	Newcastle	2022	urban	PHC/CHC/District Hospital	39	3.93085	1566	2207	2069	25	113
309	Amajuba	Newcastle	2018	urban	PHC/CHC/District Hospital	39	4.0831	2111	3158	2949	31	178
309	Amajuba	Newcastle	2019	urban	PHC/CHC/District Hospital	39	4.05725	2288	3454	3238	33	183
309	Amajuba	Newcastle	2020	urban	PHC/CHC/District Hospital	40	3.8151	2282	3536	3269	58	209
309	Amajuba	Newcastle	2021	urban	PHC/CHC/District Hospital	40	3.92335	2484	3795	3537	44	214
309	Amajuba	Newcastle	2022	urban	PHC/CHC/District Hospital	41	4.0394	1227	1824	1690	20	114
310	Amajuba	Newcastle	2018	urban	PHC/CHC/District Hospital	37	4.1977	1314	1796	1618	26	152
310	Amajuba	Newcastle	2019	urban	PHC/CHC/District Hospital	38	3.9239	2031	2766	2539	43	184
310	Amajuba	Newcastle	2020	urban	PHC/CHC/District Hospital	39	3.87835	2489	3482	3150	59	273
310	Amajuba	Newcastle	2021	urban	PHC/CHC/District Hospital	39	3.8941	2536	3553	3294	45	214
310	Amajuba	Newcastle	2022	urban	PHC/CHC/District Hospital	39	4.0264	1158	1564	1446	16	102
311	uThukela	Inkosi Langalibalele	2018	peri-urban	PHC/CHC/District Hospital	36	3.6211	1335	1907	1682	54	171
311	uThukela	Inkosi Langalibalele	2019	peri-urban	PHC/CHC/District Hospital	37	3.5078	1670	2391	1973	98	320
311	uThukela	Inkosi Langalibalele	2020	peri-urban	PHC/CHC/District Hospital	37	3.5224	1745	2549	2226	92	231
311	uThukela	Inkosi Langalibalele	2021	peri-urban	PHC/CHC/District Hospital	38	3.2692	1933	2751	2342	144	265
311	uThukela	Inkosi Langalibalele	2022	peri-urban	PHC/CHC/District Hospital	38	3.20415	1228	1802	1504	100	198
312	Ugu	Ray Nkonyeni	2018	urban	PHC/CHC/District Hospital	34	3.8859	572	829	698	23	108
312	Ugu	Ray Nkonyeni	2019	urban	PHC/CHC/District Hospital	35	3.79975	552	811	713	19	79
312	Ugu	Ray Nkonyeni	2020	urban	PHC/CHC/District Hospital	35	3.6732	616	882	789	17	76
312	Ugu	Ray Nkonyeni	2021	urban	PHC/CHC/District Hospital	36	3.7079	588	861	763	21	77
312	Ugu	Ray Nkonyeni	2022	urban	PHC/CHC/District Hospital	37	3.3203	327	459	400	17	42
313	uMkhanyakude	Jozini	2018	rural	PHC/CHC/District Hospital	34	3.8403	888	1229	1103	15	111
313	uMkhanyakude	Jozini	2019	rural	PHC/CHC/District Hospital	35	3.8733	996	1413	1275	15	123
313	uMkhanyakude	Jozini	2020	rural	PHC/CHC/District Hospital	36	3.5185	1083	1546	1391	50	105
313	uMkhanyakude	Jozini	2021	rural	PHC/CHC/District Hospital	37	3.3829	1102	1574	1430	44	100
313	uMkhanyakude	Jozini	2022	rural	PHC/CHC/District Hospital	38	3.7649	550	779	728	8	43
314	uMkhanyakude	Mtubatuba	2018	peri-urban	PHC/CHC/District Hospital	36	4.40305	1102	1582	1394	17	171
314	uMkhanyakude	Mtubatuba	2019	peri-urban	PHC/CHC/District Hospital	37	4.1461	1176	1691	1472	28	191
314	uMkhanyakude	Mtubatuba	2020	peri-urban	PHC/CHC/District Hospital	37	3.9405	1353	1913	1622	62	229
314	uMkhanyakude	Mtubatuba	2021	peri-urban	PHC/CHC/District Hospital	37	4.0969	1477	2021	1732	44	245
314	uMkhanyakude	Mtubatuba	2022	peri-urban	PHC/CHC/District Hospital	39	3.8867	859	1219	1089	17	113
315	uMgungundlovu	Msunduzi	2018	urban	PHC/CHC/District Hospital	37	4.0899	1599	2313	2122	31	160
315	uMgungundlovu	Msunduzi	2019	urban	PHC/CHC/District Hospital	38	4.0863	1651	2428	2194	23	211
315	uMgungundlovu	Msunduzi	2020	urban	PHC/CHC/District Hospital	38	4.06195	2154	3210	2848	53	309
315	uMgungundlovu	Msunduzi	2021	urban	PHC/CHC/District Hospital	39	3.9839	2236	3256	3004	35	217
315	uMgungundlovu	Msunduzi	2022	urban	PHC/CHC/District Hospital	39	4.10065	1248	1909	1741	20	148
316	eThekwini	eThekwini	2018	urban	PHC/CHC/District Hospital	35	4.0043	1030	1490	1289	27	174
316	eThekwini	eThekwini	2019	urban	PHC/CHC/District Hospital	36	3.9811	1215	1737	1524	34	179
316	eThekwini	eThekwini	2020	urban	PHC/CHC/District Hospital	36	3.7058	1293	1835	1594	62	179
316	eThekwini	eThekwini	2021	urban	PHC/CHC/District Hospital	37	3.5832	1439	2081	1897	43	141
316	eThekwini	eThekwini	2022	urban	PHC/CHC/District Hospital	37	3.60705	855	1234	1096	42	96
317	Zululand	Ulundi	2018	rural	PHC/CHC/District Hospital	35	3.9547	341	556	493	6	57
317	Zululand	Ulundi	2019	rural	PHC/CHC/District Hospital	36	4.1938	347	590	526	9	55
317	Zululand	Ulundi	2020	rural	PHC/CHC/District Hospital	35	3.5352	503	763	662	31	70
317	Zululand	Ulundi	2021	rural	PHC/CHC/District Hospital	37	3.7291	482	765	670	19	76
317	Zululand	Ulundi	2022	rural	PHC/CHC/District Hospital	38	4.3424	326	477	438	4	35
318	uMgungundlovu	Mkhambathini	2018	rural	PHC/CHC/District Hospital	36	3.70775	1401	2100	1838	53	209
318	uMgungundlovu	Mkhambathini	2019	rural	PHC/CHC/District Hospital	37	3.9735	1527	2246	1927	56	263
318	uMgungundlovu	Mkhambathini	2020	rural	PHC/CHC/District Hospital	37	3.5774	1782	2542	2216	74	252
318	uMgungundlovu	Mkhambathini	2021	rural	PHC/CHC/District Hospital	37	3.46795	1910	2709	2369	99	241
318	uMgungundlovu	Mkhambathini	2022	rural	PHC/CHC/District Hospital	39	3.2543	1024	1484	1277	67	140
319	Zululand	Nongoma	2018	rural	PHC/CHC/District Hospital	35	4.2121	630	904	787	10	107
319	Zululand	Nongoma	2019	rural	PHC/CHC/District Hospital	36	4.21345	788	1109	949	25	135
319	Zululand	Nongoma	2020	rural	PHC/CHC/District Hospital	36	4.00485	812	1146	968	31	147
319	Zululand	Nongoma	2021	rural	PHC/CHC/District Hospital	37	3.79545	879	1212	1074	41	97
319	Zululand	Nongoma	2022	rural	PHC/CHC/District Hospital	38.5	4.29215	418	582	534	8	40
320	eThekwini	eThekwini	2018	urban	Regional Hospital	32	4.121	3774	5363	4232	148	983
320	eThekwini	eThekwini	2019	urban	Regional Hospital	33	4.2717	3467	4752	3553	149	1050
320	eThekwini	eThekwini	2020	urban	Regional Hospital	34	4.3784	2908	4159	2845	173	1141
320	eThekwini	eThekwini	2021	urban	Regional Hospital	35	4.527	3035	4348	2996	184	1168
320	eThekwini	eThekwini	2022	urban	Regional Hospital	36	4.6009	1671	2410	1575	142	693
321	uMkhanyakude	Umhlabuyalingana	2018	rural	PHC/CHC/District Hospital	36	4.1105	1285	1747	1558	29	160
321	uMkhanyakude	Umhlabuyalingana	2019	rural	PHC/CHC/District Hospital	37	3.9206	1401	1891	1694	31	166
321	uMkhanyakude	Umhlabuyalingana	2020	rural	PHC/CHC/District Hospital	37	3.43925	1567	2116	1832	73	211
321	uMkhanyakude	Umhlabuyalingana	2021	rural	PHC/CHC/District Hospital	37	3.5118	1548	2019	1832	57	130
321	uMkhanyakude	Umhlabuyalingana	2022	rural	PHC/CHC/District Hospital	38	3.4841	785	1058	988	20	50
322	uMgungundlovu	Impendle	2018	rural	PHC/CHC/District Hospital	33	4.4698	132	184	161	0	23
322	uMgungundlovu	Impendle	2019	rural	PHC/CHC/District Hospital	33	3.9883	209	288	238	4	46
322	uMgungundlovu	Impendle	2020	rural	PHC/CHC/District Hospital	34	4.05	205	286	248	6	32
322	uMgungundlovu	Impendle	2021	rural	PHC/CHC/District Hospital	36	3.8199	185	265	251	3	11
322	uMgungundlovu	Impendle	2022	rural	PHC/CHC/District Hospital	36	3.6411	93	128	120	0	8
323	uMkhanyakude	Jozini	2018	rural	PHC/CHC/District Hospital	35	4.0718	1754	2343	2087	40	216
323	uMkhanyakude	Jozini	2019	rural	PHC/CHC/District Hospital	35	4.0413	1961	2678	2407	36	235
323	uMkhanyakude	Jozini	2020	rural	PHC/CHC/District Hospital	37	3.71455	1739	2408	2124	55	229
323	uMkhanyakude	Jozini	2021	rural	PHC/CHC/District Hospital	38	3.6906	1589	2207	1989	58	160
323	uMkhanyakude	Jozini	2022	rural	PHC/CHC/District Hospital	39	3.84875	838	1186	1076	23	87
324	Zululand	Ulundi	2018	rural	PHC/CHC/District Hospital	34	4.42555	846	1125	881	20	224
324	Zululand	Ulundi	2019	rural	PHC/CHC/District Hospital	37	4.4141	665	890	732	13	145
324	Zululand	Ulundi	2020	rural	PHC/CHC/District Hospital	38	4.15055	988	1314	1112	48	154
324	Zululand	Ulundi	2021	rural	PHC/CHC/District Hospital	37	3.9057	1029	1381	1210	32	139
324	Zululand	Ulundi	2022	rural	PHC/CHC/District Hospital	38	3.6748	651	898	829	20	49
325	uMkhanyakude	Big 5 Hlabisa	2018	rural	PHC/CHC/District Hospital	36	4.27915	847	1232	1030	15	187
325	uMkhanyakude	Big 5 Hlabisa	2019	rural	PHC/CHC/District Hospital	37	4.00275	865	1204	1026	22	156
325	uMkhanyakude	Big 5 Hlabisa	2020	rural	PHC/CHC/District Hospital	37	4.0644	859	1232	1053	38	141
325	uMkhanyakude	Big 5 Hlabisa	2021	rural	PHC/CHC/District Hospital	38	4.1003	822	1134	1053	14	67
325	uMkhanyakude	Big 5 Hlabisa	2022	rural	PHC/CHC/District Hospital	39	4.2504	462	622	575	11	36
326	Zululand	AbaQulusi	2018	peri-urban	PHC/CHC/District Hospital	35	4.2031	248	333	256	5	72
326	Zululand	AbaQulusi	2019	peri-urban	PHC/CHC/District Hospital	36	4.26675	231	326	252	8	66
326	Zululand	AbaQulusi	2020	peri-urban	PHC/CHC/District Hospital	37	3.99365	278	384	324	9	51
326	Zululand	AbaQulusi	2021	peri-urban	PHC/CHC/District Hospital	37	3.3384	273	354	293	21	40
326	Zululand	AbaQulusi	2022	peri-urban	PHC/CHC/District Hospital	38	2.9544	156	206	160	25	21
327	Harry Gwala	Umzimkhulu	2018	rural	PHC/CHC/District Hospital	33	4.0791	899	1302	1067	31	204
327	Harry Gwala	Umzimkhulu	2019	rural	PHC/CHC/District Hospital	35	3.88245	995	1409	1169	41	199
327	Harry Gwala	Umzimkhulu	2020	rural	PHC/CHC/District Hospital	36	4.0128	1250	1771	1508	35	228
327	Harry Gwala	Umzimkhulu	2021	rural	PHC/CHC/District Hospital	36	3.8952	1161	1601	1441	32	128
327	Harry Gwala	Umzimkhulu	2022	rural	PHC/CHC/District Hospital	38	3.6031	633	877	792	20	65
328	King Cetshwayo	Nkandla	2018	rural	PHC/CHC/District Hospital	35	4.4871	197	285	216	5	64
328	King Cetshwayo	Nkandla	2019	rural	PHC/CHC/District Hospital	36	4.38565	274	398	300	9	89
328	King Cetshwayo	Nkandla	2020	rural	PHC/CHC/District Hospital	37	3.73305	300	420	346	12	62
328	King Cetshwayo	Nkandla	2021	rural	PHC/CHC/District Hospital	38	3.93255	325	447	407	5	35
328	King Cetshwayo	Nkandla	2022	rural	PHC/CHC/District Hospital	39	3.52285	143	202	184	4	14
329	uMkhanyakude	Umhlabuyalingana	2018	rural	PHC/CHC/District Hospital	36	4.3783	569	780	677	15	88
329	uMkhanyakude	Umhlabuyalingana	2019	rural	PHC/CHC/District Hospital	37	4.2194	582	837	725	15	97
329	uMkhanyakude	Umhlabuyalingana	2020	rural	PHC/CHC/District Hospital	37	4.1286	543	787	709	13	65
329	uMkhanyakude	Umhlabuyalingana	2021	rural	PHC/CHC/District Hospital	38	4.09995	526	750	664	13	73
329	uMkhanyakude	Umhlabuyalingana	2022	rural	PHC/CHC/District Hospital	39	4.1583	260	371	332	5	34
330	King Cetshwayo	Nkandla	2018	rural	PHC/CHC/District Hospital	35	3.8656	227	276	241	4	31
330	King Cetshwayo	Nkandla	2019	rural	PHC/CHC/District Hospital	36	4.0086	188	260	227	3	30
330	King Cetshwayo	Nkandla	2020	rural	PHC/CHC/District Hospital	37	3.4683	255	336	282	14	40
330	King Cetshwayo	Nkandla	2021	rural	PHC/CHC/District Hospital	37	3.73495	275	369	327	9	33
330	King Cetshwayo	Nkandla	2022	rural	PHC/CHC/District Hospital	36	3.1687	144	185	163	6	16
331	iLembe	Mandeni	2018	peri-urban	PHC/CHC/District Hospital	36	4.2013	1318	2000	1721	37	242
331	iLembe	Mandeni	2019	peri-urban	PHC/CHC/District Hospital	36	4.1702	1491	2299	2001	42	256
331	iLembe	Mandeni	2020	peri-urban	PHC/CHC/District Hospital	36.5	3.6201	1670	2539	2150	108	281
331	iLembe	Mandeni	2021	peri-urban	PHC/CHC/District Hospital	38	3.53145	1739	2638	2376	72	190
331	iLembe	Mandeni	2022	peri-urban	PHC/CHC/District Hospital	38	3.87815	889	1304	1162	24	118
332	King Cetshwayo	City of uMhlathuze	2018	urban	PHC/CHC/District Hospital	35	4.1846	805	1160	1033	20	107
332	King Cetshwayo	City of uMhlathuze	2019	urban	PHC/CHC/District Hospital	35	3.9768	912	1327	1158	32	137
332	King Cetshwayo	City of uMhlathuze	2020	urban	PHC/CHC/District Hospital	36	3.85	940	1419	1246	29	144
332	King Cetshwayo	City of uMhlathuze	2021	urban	PHC/CHC/District Hospital	36	3.76695	1060	1586	1404	32	150
332	King Cetshwayo	City of uMhlathuze	2022	urban	PHC/CHC/District Hospital	37	3.4732	588	869	783	17	69
333	uMzinyathi	uMsinga	2018	rural	PHC/CHC/District Hospital	37	4.3926	931	1237	1066	29	142
333	uMzinyathi	uMsinga	2019	rural	PHC/CHC/District Hospital	36	4.11885	881	1203	1023	31	149
333	uMzinyathi	uMsinga	2020	rural	PHC/CHC/District Hospital	36	3.69315	706	908	768	27	113
333	uMzinyathi	uMsinga	2021	rural	PHC/CHC/District Hospital	37	3.49035	739	969	813	40	116
333	uMzinyathi	uMsinga	2022	rural	PHC/CHC/District Hospital	38	3.3569	376	525	442	30	53
334	uMzinyathi	Nqutu	2018	rural	PHC/CHC/District Hospital	35	4.0086	436	597	512	17	68
334	uMzinyathi	Nqutu	2019	rural	PHC/CHC/District Hospital	35	3.7657	473	613	543	10	60
334	uMzinyathi	Nqutu	2020	rural	PHC/CHC/District Hospital	37	3.3991	521	647	592	19	36
334	uMzinyathi	Nqutu	2021	rural	PHC/CHC/District Hospital	38	3.0622	445	565	510	26	29
334	uMzinyathi	Nqutu	2022	rural	PHC/CHC/District Hospital	41	2.9325	251	337	265	42	30
335	uMkhanyakude	Umhlabuyalingana	2018	rural	PHC/CHC/District Hospital	36	4.4668	2786	4227	3336	102	789
335	uMkhanyakude	Umhlabuyalingana	2019	rural	PHC/CHC/District Hospital	37	4.29765	2925	4397	3551	115	731
335	uMkhanyakude	Umhlabuyalingana	2020	rural	PHC/CHC/District Hospital	37	4.1303	3202	4827	3868	170	789
335	uMkhanyakude	Umhlabuyalingana	2021	rural	PHC/CHC/District Hospital	38	4.1105	3158	4742	3915	157	670
335	uMkhanyakude	Umhlabuyalingana	2022	rural	PHC/CHC/District Hospital	39	4.26	1718	2569	2198	57	314
336	eThekwini	eThekwini	2018	urban	PHC/CHC/District Hospital	62		1	1	1	0	0
337	uMzinyathi	Nqutu	2018	rural	PHC/CHC/District Hospital	35	3.6693	217	293	272	3	18
337	uMzinyathi	Nqutu	2019	rural	PHC/CHC/District Hospital	36	3.8354	259	334	302	7	25
337	uMzinyathi	Nqutu	2020	rural	PHC/CHC/District Hospital	37	3.8732	242	316	275	7	34
337	uMzinyathi	Nqutu	2021	rural	PHC/CHC/District Hospital	37	3.6742	240	313	282	8	23
337	uMzinyathi	Nqutu	2022	rural	PHC/CHC/District Hospital	37	2.9148	110	151	120	16	15
338	King Cetshwayo	Nkandla	2018	rural	PHC/CHC/District Hospital	41	4.444	212	328	253	9	66
338	King Cetshwayo	Nkandla	2019	rural	PHC/CHC/District Hospital	39	4.2201	307	489	382	10	97
338	King Cetshwayo	Nkandla	2020	rural	PHC/CHC/District Hospital	40	3.9466	325	501	393	13	95
338	King Cetshwayo	Nkandla	2021	rural	PHC/CHC/District Hospital	40	3.84785	309	454	378	15	61
338	King Cetshwayo	Nkandla	2022	rural	PHC/CHC/District Hospital	41	3.68425	214	307	261	9	37
339	uMkhanyakude	Jozini	2018	rural	PHC/CHC/District Hospital	35.5	4.1986	523	740	639	14	87
339	uMkhanyakude	Jozini	2019	rural	PHC/CHC/District Hospital	36	3.8438	575	811	726	12	73
339	uMkhanyakude	Jozini	2020	rural	PHC/CHC/District Hospital	36	3.6748	647	878	769	26	83
339	uMkhanyakude	Jozini	2021	rural	PHC/CHC/District Hospital	37	3.8007	623	841	734	26	81
339	uMkhanyakude	Jozini	2022	rural	PHC/CHC/District Hospital	38	4.07515	295	412	368	9	35
340	eThekwini	eThekwini	2018	urban	PHC/CHC/District Hospital	35	3.8888	907	1263	1085	16	162
340	eThekwini	eThekwini	2019	urban	PHC/CHC/District Hospital	36	3.971	955	1342	1155	24	163
340	eThekwini	eThekwini	2020	urban	PHC/CHC/District Hospital	36	4.11545	963	1385	1165	26	194
340	eThekwini	eThekwini	2021	urban	PHC/CHC/District Hospital	37	3.869	1041	1457	1210	59	188
340	eThekwini	eThekwini	2022	urban	PHC/CHC/District Hospital	37	3.59625	547	769	637	37	95
341	Zululand	Nongoma	2018	rural	PHC/CHC/District Hospital	35	4.3961	1003	1344	1159	25	160
341	Zululand	Nongoma	2019	rural	PHC/CHC/District Hospital	35	4.30845	1191	1558	1352	24	182
341	Zululand	Nongoma	2020	rural	PHC/CHC/District Hospital	36	3.79575	1429	1864	1612	48	204
341	Zululand	Nongoma	2021	rural	PHC/CHC/District Hospital	36.5	4.0569	1285	1715	1474	41	200
341	Zululand	Nongoma	2022	rural	PHC/CHC/District Hospital	38	3.7543	773	1047	932	25	90
342	iLembe	Maphumulo	2018	rural	PHC/CHC/District Hospital	34	4.1271	1299	1774	1555	29	190
342	iLembe	Maphumulo	2019	rural	PHC/CHC/District Hospital	35	4.0681	1524	2085	1842	45	198
342	iLembe	Maphumulo	2020	rural	PHC/CHC/District Hospital	37	3.4456	1412	1919	1674	68	177
342	iLembe	Maphumulo	2021	rural	PHC/CHC/District Hospital	37	3.7715	1425	1946	1741	47	158
342	iLembe	Maphumulo	2022	rural	PHC/CHC/District Hospital	38	4.0827	769	1048	923	19	106
343	uMkhanyakude	Umhlabuyalingana	2018	rural	PHC/CHC/District Hospital	35	3.8382	2689	3509	3119	70	320
343	uMkhanyakude	Umhlabuyalingana	2019	rural	PHC/CHC/District Hospital	36	3.7604	2580	3318	2992	57	269
343	uMkhanyakude	Umhlabuyalingana	2020	rural	PHC/CHC/District Hospital	37	3.4756	2668	3475	3032	120	323
343	uMkhanyakude	Umhlabuyalingana	2021	rural	PHC/CHC/District Hospital	38	3.318	2495	3219	2967	78	174
343	uMkhanyakude	Umhlabuyalingana	2022	rural	PHC/CHC/District Hospital	38	3.6444	1346	1778	1645	28	105
344	iLembe	Maphumulo	2018	rural	PHC/CHC/District Hospital	37	4.2108	379	533	465	8	60
344	iLembe	Maphumulo	2019	rural	PHC/CHC/District Hospital	37	4.16865	366	528	454	7	67
344	iLembe	Maphumulo	2020	rural	PHC/CHC/District Hospital	38	3.99085	442	642	530	21	91
344	iLembe	Maphumulo	2021	rural	PHC/CHC/District Hospital	38	3.8257	414	610	534	13	63
344	iLembe	Maphumulo	2022	rural	PHC/CHC/District Hospital	40	4.0124	249	345	313	5	27
345	Ugu	Ray Nkonyeni	2018	urban	PHC/CHC/District Hospital	35	4.0569	3764	5400	4931	69	400
345	Ugu	Ray Nkonyeni	2019	urban	PHC/CHC/District Hospital	36	4.0858	3973	5681	5138	80	463
345	Ugu	Ray Nkonyeni	2020	urban	PHC/CHC/District Hospital	36	3.7232	4121	5847	5329	117	401
345	Ugu	Ray Nkonyeni	2021	urban	PHC/CHC/District Hospital	37	3.6583	4040	5921	5352	124	445
345	Ugu	Ray Nkonyeni	2022	urban	PHC/CHC/District Hospital	38	3.5732	2111	3187	2846	86	255
346	Ugu	Ray Nkonyeni	2018	urban	PHC/CHC/District Hospital	35	3.8715	3901	5379	4886	93	400
346	Ugu	Ray Nkonyeni	2019	urban	PHC/CHC/District Hospital	35	3.8202	4105	5673	5104	107	462
346	Ugu	Ray Nkonyeni	2020	urban	PHC/CHC/District Hospital	36	3.66015	4413	6087	5585	134	368
346	Ugu	Ray Nkonyeni	2021	urban	PHC/CHC/District Hospital	37	3.49645	3925	5448	5078	103	267
346	Ugu	Ray Nkonyeni	2022	urban	PHC/CHC/District Hospital	38	3.5304	2104	2971	2704	68	199
347	eThekwini	eThekwini	2018	urban	PHC/CHC/District Hospital	35	3.817	1282	1912	1767	32	113
347	eThekwini	eThekwini	2019	urban	PHC/CHC/District Hospital	35	3.6508	1418	2044	1905	23	116
347	eThekwini	eThekwini	2020	urban	PHC/CHC/District Hospital	36	3.8379	1552	2258	2010	53	195
347	eThekwini	eThekwini	2021	urban	PHC/CHC/District Hospital	37	3.4976	1539	2228	2039	52	137
347	eThekwini	eThekwini	2022	urban	PHC/CHC/District Hospital	38	3.35735	884	1295	1175	37	83
348	Zululand	Ulundi	2018	rural	PHC/CHC/District Hospital	33	4.5587	626	771	646	13	112
348	Zululand	Ulundi	2019	rural	PHC/CHC/District Hospital	34	4.31275	710	890	746	7	137
348	Zululand	Ulundi	2020	rural	PHC/CHC/District Hospital	35	3.9675	843	1048	863	40	145
348	Zululand	Ulundi	2021	rural	PHC/CHC/District Hospital	35	3.61515	938	1160	1042	22	96
348	Zululand	Ulundi	2022	rural	PHC/CHC/District Hospital	36	3.5577	545	678	612	16	50
349	Zululand	AbaQulusi	2018	peri-urban	PHC/CHC/District Hospital	36	4.0564	4236	6186	5608	93	485
349	Zululand	AbaQulusi	2019	peri-urban	PHC/CHC/District Hospital	36	4.0464	4727	6994	6358	99	537
349	Zululand	AbaQulusi	2020	peri-urban	PHC/CHC/District Hospital	37	3.66785	5239	7739	6941	165	633
349	Zululand	AbaQulusi	2021	peri-urban	PHC/CHC/District Hospital	37	3.336	5662	8210	7370	309	531
349	Zululand	AbaQulusi	2022	peri-urban	PHC/CHC/District Hospital	38	2.98785	3459	5208	4444	392	372
350	uMgungundlovu	Msunduzi	2018	urban	PHC/CHC/District Hospital	37	3.9561	1651	2749	2484	62	203
350	uMgungundlovu	Msunduzi	2019	urban	PHC/CHC/District Hospital	38	3.4996	1863	2984	2680	82	222
350	uMgungundlovu	Msunduzi	2020	urban	PHC/CHC/District Hospital	37	3.6004	2277	3412	2999	100	313
350	uMgungundlovu	Msunduzi	2021	urban	PHC/CHC/District Hospital	38	3.2909	2488	3820	3353	164	303
350	uMgungundlovu	Msunduzi	2022	urban	PHC/CHC/District Hospital	38	3.2069	1403	2102	1806	110	186
351	uMzinyathi	Nqutu	2018	rural	PHC/CHC/District Hospital	35	4.2814	325	452	376	6	70
351	uMzinyathi	Nqutu	2019	rural	PHC/CHC/District Hospital	35	4.04585	349	463	393	13	57
351	uMzinyathi	Nqutu	2020	rural	PHC/CHC/District Hospital	35	3.629	313	399	360	11	28
351	uMzinyathi	Nqutu	2021	rural	PHC/CHC/District Hospital	37	3.50375	406	553	477	21	55
351	uMzinyathi	Nqutu	2022	rural	PHC/CHC/District Hospital	37	3.36905	300	417	341	25	51
352	King Cetshwayo	uMlalazi	2018	peri-urban	PHC/CHC/District Hospital	37	4.1139	279	369	334	0	35
352	King Cetshwayo	uMlalazi	2019	peri-urban	PHC/CHC/District Hospital	36	3.93955	325	436	386	11	39
352	King Cetshwayo	uMlalazi	2020	peri-urban	PHC/CHC/District Hospital	38	3.86675	337	457	403	12	42
352	King Cetshwayo	uMlalazi	2021	peri-urban	PHC/CHC/District Hospital	39	3.98645	363	487	431	15	41
352	King Cetshwayo	uMlalazi	2022	peri-urban	PHC/CHC/District Hospital	40	3.3242	177	244	211	11	22
353	eThekwini	eThekwini	2018	urban	PHC/CHC/District Hospital	32.5		7	8	8	0	0
353	eThekwini	eThekwini	2019	urban	PHC/CHC/District Hospital	31	5.3446	8	10	7	0	3
353	eThekwini	eThekwini	2020	urban	PHC/CHC/District Hospital	30.5		7	8	8	0	0
353	eThekwini	eThekwini	2021	urban	PHC/CHC/District Hospital	32.5	4.1195	78	86	52	5	29
353	eThekwini	eThekwini	2022	urban	PHC/CHC/District Hospital	33	4.05	56	59	39	3	17
354	uMzinyathi	uMsinga	2018	rural	PHC/CHC/District Hospital	38	4.1205	346	480	403	10	67
354	uMzinyathi	uMsinga	2019	rural	PHC/CHC/District Hospital	39	3.8234	217	326	263	10	53
354	uMzinyathi	uMsinga	2020	rural	PHC/CHC/District Hospital	37	4.1524	211	294	234	8	52
354	uMzinyathi	uMsinga	2021	rural	PHC/CHC/District Hospital	39	3.51635	258	358	294	19	45
354	uMzinyathi	uMsinga	2022	rural	PHC/CHC/District Hospital	43	3.7702	164	241	202	10	29
355	uMgungundlovu	uMshwathi	2018	peri-urban	PHC/CHC/District Hospital	37	3.7693	730	998	861	23	114
355	uMgungundlovu	uMshwathi	2019	peri-urban	PHC/CHC/District Hospital	38	3.86	742	1008	860	30	118
355	uMgungundlovu	uMshwathi	2020	peri-urban	PHC/CHC/District Hospital	38	3.68645	776	1086	948	30	108
355	uMgungundlovu	uMshwathi	2021	peri-urban	PHC/CHC/District Hospital	39	3.5359	785	1050	943	27	80
355	uMgungundlovu	uMshwathi	2022	peri-urban	PHC/CHC/District Hospital	39	3.4766	405	552	485	21	46
356	uMzinyathi	uMsinga	2018	rural	PHC/CHC/District Hospital	38	4.48965	268	354	282	9	63
356	uMzinyathi	uMsinga	2019	rural	PHC/CHC/District Hospital	37	4.053	367	470	393	11	66
356	uMzinyathi	uMsinga	2020	rural	PHC/CHC/District Hospital	37	4.1601	359	466	389	15	62
356	uMzinyathi	uMsinga	2021	rural	PHC/CHC/District Hospital	39	3.8022	413	537	458	19	60
356	uMzinyathi	uMsinga	2022	rural	PHC/CHC/District Hospital	39	3.32095	235	285	241	13	31
357	uMkhanyakude	Jozini	2018	rural	PHC/CHC/District Hospital	36	4.56345	536	763	685	7	71
357	uMkhanyakude	Jozini	2019	rural	PHC/CHC/District Hospital	36	3.92995	573	790	714	12	64
357	uMkhanyakude	Jozini	2020	rural	PHC/CHC/District Hospital	38	3.7543	530	740	669	14	57
357	uMkhanyakude	Jozini	2021	rural	PHC/CHC/District Hospital	36	3.377	368	494	452	10	32
357	uMkhanyakude	Jozini	2022	rural	PHC/CHC/District Hospital	38	3.9656	227	318	302	3	13
358	uMzinyathi	uMsinga	2018	rural	PHC/CHC/District Hospital	38	4.0211	771	985	873	19	93
358	uMzinyathi	uMsinga	2019	rural	PHC/CHC/District Hospital	38	3.752	839	1061	926	29	106
358	uMzinyathi	uMsinga	2020	rural	PHC/CHC/District Hospital	39	3.57155	755	949	813	31	105
358	uMzinyathi	uMsinga	2021	rural	PHC/CHC/District Hospital	39	3.5875	815	1033	908	36	89
358	uMzinyathi	uMsinga	2022	rural	PHC/CHC/District Hospital	41	3.2177	403	515	446	26	43
359	uMkhanyakude	Umhlabuyalingana	2018	rural	PHC/CHC/District Hospital	36	4.26355	2044	2922	2544	55	323
359	uMkhanyakude	Umhlabuyalingana	2019	rural	PHC/CHC/District Hospital	37	4.053	2604	3700	3184	70	446
359	uMkhanyakude	Umhlabuyalingana	2020	rural	PHC/CHC/District Hospital	37	3.6794	2688	3842	3319	113	410
359	uMkhanyakude	Umhlabuyalingana	2021	rural	PHC/CHC/District Hospital	37	3.7626	2918	4205	3648	128	429
359	uMkhanyakude	Umhlabuyalingana	2022	rural	PHC/CHC/District Hospital	39	3.9127	1525	2209	2014	33	162
360	iLembe	Maphumulo	2018	rural	PHC/CHC/District Hospital	34	3.9871	1031	1389	1211	19	159
360	iLembe	Maphumulo	2019	rural	PHC/CHC/District Hospital	35	3.95345	1160	1561	1373	28	160
360	iLembe	Maphumulo	2020	rural	PHC/CHC/District Hospital	35	3.5809	1170	1539	1322	61	156
360	iLembe	Maphumulo	2021	rural	PHC/CHC/District Hospital	36	3.7596	1224	1603	1406	51	146
360	iLembe	Maphumulo	2022	rural	PHC/CHC/District Hospital	36	4.017	692	922	827	14	81
361	King Cetshwayo	uMlalazi	2018	peri-urban	PHC/CHC/District Hospital	37	4.3344	1461	2070	1747	38	285
361	King Cetshwayo	uMlalazi	2019	peri-urban	PHC/CHC/District Hospital	38	4.176	1621	2354	2002	59	293
361	King Cetshwayo	uMlalazi	2020	peri-urban	PHC/CHC/District Hospital	39	3.5943	1765	2483	2014	114	355
361	King Cetshwayo	uMlalazi	2021	peri-urban	PHC/CHC/District Hospital	39	3.7821	1954	2680	2274	89	317
361	King Cetshwayo	uMlalazi	2022	peri-urban	PHC/CHC/District Hospital	38	3.9122	955	1357	1184	31	142
362	Ugu	Umuziwabantu	2018	rural	PHC/CHC/District Hospital	34	4.0453	1021	1455	1167	29	259
362	Ugu	Umuziwabantu	2019	rural	PHC/CHC/District Hospital	36	3.8496	1109	1526	1316	33	177
362	Ugu	Umuziwabantu	2020	rural	PHC/CHC/District Hospital	36	3.77725	999	1429	1281	33	115
362	Ugu	Umuziwabantu	2021	rural	PHC/CHC/District Hospital	37	3.9069	1015	1364	1237	26	101
362	Ugu	Umuziwabantu	2022	rural	PHC/CHC/District Hospital	38	3.7828	411	570	501	18	51
363	uMkhanyakude	Umhlabuyalingana	2018	rural	PHC/CHC/District Hospital	36	3.844	1182	1700	1540	23	137
363	uMkhanyakude	Umhlabuyalingana	2019	rural	PHC/CHC/District Hospital	36	4.0253	1241	1710	1525	26	159
363	uMkhanyakude	Umhlabuyalingana	2020	rural	PHC/CHC/District Hospital	36	3.5774	1285	1777	1568	44	165
363	uMkhanyakude	Umhlabuyalingana	2021	rural	PHC/CHC/District Hospital	36	3.5592	1238	1660	1500	45	115
363	uMkhanyakude	Umhlabuyalingana	2022	rural	PHC/CHC/District Hospital	36	3.8692	679	929	849	20	60
364	uMgungundlovu	Richmond	2018	rural	PHC/CHC/District Hospital	35	3.9756	568	799	693	21	85
364	uMgungundlovu	Richmond	2019	rural	PHC/CHC/District Hospital	34	4.1943	499	716	618	9	89
364	uMgungundlovu	Richmond	2020	rural	PHC/CHC/District Hospital	33	4.1461	473	680	599	8	73
364	uMgungundlovu	Richmond	2021	rural	PHC/CHC/District Hospital	36	4.187	575	788	708	10	70
364	uMgungundlovu	Richmond	2022	rural	PHC/CHC/District Hospital	37	3.8518	289	401	370	4	27
365	eThekwini	eThekwini	2018	urban	Specialised/TB/Psychiatric/Central Hospital	39.5	4.2798	29	48	33	1	14
365	eThekwini	eThekwini	2019	urban	Specialised/TB/Psychiatric/Central Hospital	40.5	4.1553	18	34	25	2	7
365	eThekwini	eThekwini	2020	urban	Specialised/TB/Psychiatric/Central Hospital	39.5	5.1731	12	24	13	1	10
365	eThekwini	eThekwini	2021	urban	Specialised/TB/Psychiatric/Central Hospital	41	5.0817	26	47	26	2	19
365	eThekwini	eThekwini	2022	urban	Specialised/TB/Psychiatric/Central Hospital	36	5.0731	15	30	23	1	6
366	uMkhanyakude	Big 5 Hlabisa	2018	rural	PHC/CHC/District Hospital	35	4.20395	2225	3178	2898	35	245
366	uMkhanyakude	Big 5 Hlabisa	2019	rural	PHC/CHC/District Hospital	36	4.0433	2274	3246	2908	47	291
366	uMkhanyakude	Big 5 Hlabisa	2020	rural	PHC/CHC/District Hospital	36	3.57395	2519	3604	3192	91	321
366	uMkhanyakude	Big 5 Hlabisa	2021	rural	PHC/CHC/District Hospital	37	3.5105	2608	3832	3391	112	329
366	uMkhanyakude	Big 5 Hlabisa	2022	rural	PHC/CHC/District Hospital	38	3.8555	1425	2086	1855	33	198
367	Zululand	Ulundi	2018	rural	PHC/CHC/District Hospital	34	4.34625	1466	1947	1621	30	296
367	Zululand	Ulundi	2019	rural	PHC/CHC/District Hospital	34	4.34335	1723	2294	1948	38	308
367	Zululand	Ulundi	2020	rural	PHC/CHC/District Hospital	36	3.8744	2097	2883	2454	88	341
367	Zululand	Ulundi	2021	rural	PHC/CHC/District Hospital	36	3.8704	2244	3057	2752	67	238
367	Zululand	Ulundi	2022	rural	PHC/CHC/District Hospital	37	3.8567	1244	1714	1567	24	123
368	Ugu	Umuziwabantu	2018	rural	PHC/CHC/District Hospital	37	4.0331	462	687	599	12	76
368	Ugu	Umuziwabantu	2019	rural	PHC/CHC/District Hospital	37	4.0792	464	656	576	12	68
368	Ugu	Umuziwabantu	2020	rural	PHC/CHC/District Hospital	37	3.7951	536	775	676	19	80
368	Ugu	Umuziwabantu	2021	rural	PHC/CHC/District Hospital	36	3.68635	621	859	763	19	77
368	Ugu	Umuziwabantu	2022	rural	PHC/CHC/District Hospital	37	3.5332	318	463	418	13	32
369	King Cetshwayo	City of uMhlathuze	2018	urban	PHC/CHC/District Hospital	35	4.2528	1570	2179	1909	25	245
369	King Cetshwayo	City of uMhlathuze	2019	urban	PHC/CHC/District Hospital	35	4.2844	1734	2452	2154	19	279
369	King Cetshwayo	City of uMhlathuze	2020	urban	PHC/CHC/District Hospital	36	4.15205	1881	2618	2348	49	221
369	King Cetshwayo	City of uMhlathuze	2021	urban	PHC/CHC/District Hospital	37	4.0969	1978	2716	2475	39	202
369	King Cetshwayo	City of uMhlathuze	2022	urban	PHC/CHC/District Hospital	37	4.18605	1018	1408	1264	22	122
370	King Cetshwayo	Mthonjaneni	2018	rural	PHC/CHC/District Hospital	36	3.9484	1468	1992	1745	39	208
370	King Cetshwayo	Mthonjaneni	2019	rural	PHC/CHC/District Hospital	36	4.0569	1531	2087	1820	33	234
370	King Cetshwayo	Mthonjaneni	2020	rural	PHC/CHC/District Hospital	37	3.6766	1767	2448	2121	77	250
370	King Cetshwayo	Mthonjaneni	2021	rural	PHC/CHC/District Hospital	38	3.4885	1856	2552	2293	66	193
370	King Cetshwayo	Mthonjaneni	2022	rural	PHC/CHC/District Hospital	38	3.35875	934	1265	1133	35	97
371	King Cetshwayo	Mthonjaneni	2018	rural	PHC/CHC/District Hospital	34.5	3.7168	0	18	16	0	2
371	King Cetshwayo	Mthonjaneni	2019	rural	PHC/CHC/District Hospital	36	4.72005	0	27	21	0	6
371	King Cetshwayo	Mthonjaneni	2020	rural	PHC/CHC/District Hospital	32	4.82325	0	14	10	1	3
371	King Cetshwayo	Mthonjaneni	2021	rural	PHC/CHC/District Hospital	33.5	5.2405	0	16	15	0	1
371	King Cetshwayo	Mthonjaneni	2022	rural	PHC/CHC/District Hospital	32.5		0	6	6	0	0
372	eThekwini	eThekwini	2018	urban	PHC/CHC/District Hospital	39	3.9744	603	858	767	8	83
372	eThekwini	eThekwini	2019	urban	PHC/CHC/District Hospital	38	3.5491	699	961	858	26	77
372	eThekwini	eThekwini	2020	urban	PHC/CHC/District Hospital	39	3.48	862	1315	1167	45	103
372	eThekwini	eThekwini	2021	urban	PHC/CHC/District Hospital	40	3.2093	925	1389	1289	35	65
372	eThekwini	eThekwini	2022	urban	PHC/CHC/District Hospital	41	3.22395	530	797	725	25	47
373	King Cetshwayo	Nkandla	2018	rural	PHC/CHC/District Hospital	35.5	4.3692	170	214	167	8	39
373	King Cetshwayo	Nkandla	2019	rural	PHC/CHC/District Hospital	36	4.4962	371	513	389	6	118
373	King Cetshwayo	Nkandla	2020	rural	PHC/CHC/District Hospital	38	3.90925	445	598	460	28	110
373	King Cetshwayo	Nkandla	2021	rural	PHC/CHC/District Hospital	38	4.30275	404	572	492	11	69
373	King Cetshwayo	Nkandla	2022	rural	PHC/CHC/District Hospital	37	4.1072	198	255	210	7	38
374	eThekwini	eThekwini	2018	urban	PHC/CHC/District Hospital	33	3.9792	701	981	836	16	129
374	eThekwini	eThekwini	2019	urban	PHC/CHC/District Hospital	35	3.7857	789	1084	956	19	109
374	eThekwini	eThekwini	2020	urban	PHC/CHC/District Hospital	35	3.7146	736	1035	857	42	136
374	eThekwini	eThekwini	2021	urban	PHC/CHC/District Hospital	36	3.9253	751	1035	910	21	104
374	eThekwini	eThekwini	2022	urban	PHC/CHC/District Hospital	38	3.36415	574	832	730	33	69
375	Ugu	Umdoni	2018	peri-urban	PHC/CHC/District Hospital	34	4.3846	654	924	784	15	125
375	Ugu	Umdoni	2019	peri-urban	PHC/CHC/District Hospital	35	3.97965	613	936	788	28	120
375	Ugu	Umdoni	2020	peri-urban	PHC/CHC/District Hospital	36	3.6053	673	994	869	28	97
375	Ugu	Umdoni	2021	peri-urban	PHC/CHC/District Hospital	37	3.3203	658	958	856	39	63
375	Ugu	Umdoni	2022	peri-urban	PHC/CHC/District Hospital	38	3.08175	397	548	482	28	38
376	Ugu	Umzumbe	2018	rural	PHC/CHC/District Hospital	35	4.02195	652	927	823	14	90
376	Ugu	Umzumbe	2019	rural	PHC/CHC/District Hospital	35	4.00035	692	978	876	12	90
376	Ugu	Umzumbe	2020	rural	PHC/CHC/District Hospital	35	3.7151	733	1041	906	21	114
376	Ugu	Umzumbe	2021	rural	PHC/CHC/District Hospital	36	3.7428	760	1058	903	27	128
376	Ugu	Umzumbe	2022	rural	PHC/CHC/District Hospital	37	4.2256	352	490	440	5	45
377	uMzinyathi	uMsinga	2018	rural	PHC/CHC/District Hospital	37	4.24775	988	1292	1094	33	165
377	uMzinyathi	uMsinga	2019	rural	PHC/CHC/District Hospital	37	4.0863	1275	1708	1499	32	177
377	uMzinyathi	uMsinga	2020	rural	PHC/CHC/District Hospital	38	3.4337	1414	1828	1606	48	174
377	uMzinyathi	uMsinga	2021	rural	PHC/CHC/District Hospital	38	3.3533	1402	1864	1573	80	211
377	uMzinyathi	uMsinga	2022	rural	PHC/CHC/District Hospital	39	3.2985	789	1066	900	54	112
378	uMkhanyakude	Jozini	2018	rural	PHC/CHC/District Hospital	35	4.3882	592	832	674	15	143
378	uMkhanyakude	Jozini	2019	rural	PHC/CHC/District Hospital	35	4.2612	645	884	780	10	94
378	uMkhanyakude	Jozini	2020	rural	PHC/CHC/District Hospital	36	3.97805	774	1063	917	26	120
378	uMkhanyakude	Jozini	2021	rural	PHC/CHC/District Hospital	37	3.76525	762	1087	925	38	124
378	uMkhanyakude	Jozini	2022	rural	PHC/CHC/District Hospital	38	4.0899	355	513	436	10	67
379	uThukela	Alfred Duma	2018	peri-urban	PHC/CHC/District Hospital	43		1	1	1	0	0
380	uMzinyathi	Nqutu	2018	rural	PHC/CHC/District Hospital	35	4.02205	510	738	640	5	93
380	uMzinyathi	Nqutu	2019	rural	PHC/CHC/District Hospital	35	3.5699	518	741	675	16	50
380	uMzinyathi	Nqutu	2020	rural	PHC/CHC/District Hospital	37	3.7033	489	714	663	10	41
380	uMzinyathi	Nqutu	2021	rural	PHC/CHC/District Hospital	37	3.2013	496	715	620	37	58
380	uMzinyathi	Nqutu	2022	rural	PHC/CHC/District Hospital	39	3.0266	352	499	397	50	52
381	uMzinyathi	Nqutu	2018	rural	PHC/CHC/District Hospital	37	3.9204	562	796	716	14	66
381	uMzinyathi	Nqutu	2019	rural	PHC/CHC/District Hospital	37	3.6506	603	833	784	13	36
381	uMzinyathi	Nqutu	2020	rural	PHC/CHC/District Hospital	38	3.3671	654	881	840	13	28
381	uMzinyathi	Nqutu	2021	rural	PHC/CHC/District Hospital	38	3.458	669	925	846	20	59
381	uMzinyathi	Nqutu	2022	rural	PHC/CHC/District Hospital	39	3.0051	349	499	432	33	34
382	King Cetshwayo	City of uMhlathuze	2018	urban	PHC/CHC/District Hospital	35	4.17155	1334	2005	1845	21	139
382	King Cetshwayo	City of uMhlathuze	2019	urban	PHC/CHC/District Hospital	36	4.143	1512	2301	2032	32	237
382	King Cetshwayo	City of uMhlathuze	2020	urban	PHC/CHC/District Hospital	37	4.017	1710	2518	2217	40	261
382	King Cetshwayo	City of uMhlathuze	2021	urban	PHC/CHC/District Hospital	37	3.973	1959	2906	2592	54	260
382	King Cetshwayo	City of uMhlathuze	2022	urban	PHC/CHC/District Hospital	37	3.9576	1033	1557	1376	30	151
383	uMzinyathi	uMsinga	2018	rural	PHC/CHC/District Hospital	37	3.6179	162	202	182	6	14
383	uMzinyathi	uMsinga	2019	rural	PHC/CHC/District Hospital	35	4.1001	240	328	274	9	45
383	uMzinyathi	uMsinga	2020	rural	PHC/CHC/District Hospital	37	3.5412	272	353	307	8	38
383	uMzinyathi	uMsinga	2021	rural	PHC/CHC/District Hospital	36	3.2164	289	369	323	14	32
383	uMzinyathi	uMsinga	2022	rural	PHC/CHC/District Hospital	37	3.1812	155	205	173	12	20
384	uMkhanyakude	Jozini	2018	rural	PHC/CHC/District Hospital	35	4.1998	1877	2675	2377	28	270
384	uMkhanyakude	Jozini	2019	rural	PHC/CHC/District Hospital	36	4.0863	2068	2897	2595	51	251
384	uMkhanyakude	Jozini	2020	rural	PHC/CHC/District Hospital	37	3.591	2037	2896	2589	88	219
384	uMkhanyakude	Jozini	2021	rural	PHC/CHC/District Hospital	38	3.35685	2213	3208	2916	92	200
384	uMkhanyakude	Jozini	2022	rural	PHC/CHC/District Hospital	38	3.5051	1110	1571	1449	39	83
385	Amajuba	Newcastle	2018	urban	PHC/CHC/District Hospital	37	3.99645	1632	2332	2134	36	162
385	Amajuba	Newcastle	2019	urban	PHC/CHC/District Hospital	37	3.6605	1822	2582	2407	42	133
385	Amajuba	Newcastle	2020	urban	PHC/CHC/District Hospital	38	3.7462	1808	2573	2334	58	181
385	Amajuba	Newcastle	2021	urban	PHC/CHC/District Hospital	38	4.1404	1955	2717	2547	32	138
385	Amajuba	Newcastle	2022	urban	PHC/CHC/District Hospital	38	4.23415	1162	1587	1487	7	93
386	uMkhanyakude	Big 5 Hlabisa	2018	rural	PHC/CHC/District Hospital	35	4.14255	1371	1896	1646	34	216
386	uMkhanyakude	Big 5 Hlabisa	2019	rural	PHC/CHC/District Hospital	36	4.20545	1428	1970	1718	28	224
386	uMkhanyakude	Big 5 Hlabisa	2020	rural	PHC/CHC/District Hospital	37	3.9222	1563	2180	1897	60	223
386	uMkhanyakude	Big 5 Hlabisa	2021	rural	PHC/CHC/District Hospital	37	3.63385	1758	2451	2149	66	236
386	uMkhanyakude	Big 5 Hlabisa	2022	rural	PHC/CHC/District Hospital	38	3.9052	817	1172	1037	17	118
387	Harry Gwala	Ubuhlebezwe	2018	rural	PHC/CHC/District Hospital	35	4.1671	572	792	640	17	135
387	Harry Gwala	Ubuhlebezwe	2019	rural	PHC/CHC/District Hospital	36	4.19155	693	938	692	37	209
387	Harry Gwala	Ubuhlebezwe	2020	rural	PHC/CHC/District Hospital	36	3.939	765	1020	798	32	190
387	Harry Gwala	Ubuhlebezwe	2021	rural	PHC/CHC/District Hospital	38	3.7339	706	948	821	39	88
387	Harry Gwala	Ubuhlebezwe	2022	rural	PHC/CHC/District Hospital	38	3.338	398	545	452	29	64
388	Harry Gwala	Dr Nkosazana Dlamini Zuma	2018	rural	PHC/CHC/District Hospital	38	4.1789	96	143	106	8	29
388	Harry Gwala	Dr Nkosazana Dlamini Zuma	2019	rural	PHC/CHC/District Hospital	40	4.0413	90	142	117	2	23
388	Harry Gwala	Dr Nkosazana Dlamini Zuma	2020	rural	PHC/CHC/District Hospital	40	3.81145	108	165	141	4	20
388	Harry Gwala	Dr Nkosazana Dlamini Zuma	2021	rural	PHC/CHC/District Hospital	41	3.9643	96	153	131	3	19
388	Harry Gwala	Dr Nkosazana Dlamini Zuma	2022	rural	PHC/CHC/District Hospital	40	4.2275	66	112	89	3	20
389	iLembe	Ndwedwe	2018	rural	PHC/CHC/District Hospital	36	3.7176	901	1343	1192	32	119
389	iLembe	Ndwedwe	2019	rural	PHC/CHC/District Hospital	37	3.7435	986	1439	1284	33	122
389	iLembe	Ndwedwe	2020	rural	PHC/CHC/District Hospital	37	3.4149	1010	1453	1220	69	164
389	iLembe	Ndwedwe	2021	rural	PHC/CHC/District Hospital	38	3.6757	723	1027	905	29	93
389	iLembe	Ndwedwe	2022	rural	PHC/CHC/District Hospital	39	3.6324	628	883	770	21	92
390	eThekwini	eThekwini	2018	urban	PHC/CHC/District Hospital	35	4.017	1638	2446	2141	36	269
390	eThekwini	eThekwini	2019	urban	PHC/CHC/District Hospital	36	4.0211	1694	2806	2426	53	327
390	eThekwini	eThekwini	2020	urban	PHC/CHC/District Hospital	37	3.9938	1624	2753	2424	65	264
390	eThekwini	eThekwini	2021	urban	PHC/CHC/District Hospital	38	3.75065	1596	2755	2451	62	242
390	eThekwini	eThekwini	2022	urban	PHC/CHC/District Hospital	38	3.26735	994	1582	1340	80	162
391	iLembe	Ndwedwe	2018	rural	PHC/CHC/District Hospital	36	4.28665	1815	2645	2095	64	486
391	iLembe	Ndwedwe	2019	rural	PHC/CHC/District Hospital	36	4.2121	1707	2439	1938	67	434
391	iLembe	Ndwedwe	2020	rural	PHC/CHC/District Hospital	36	3.8785	2029	2774	2173	128	473
391	iLembe	Ndwedwe	2021	rural	PHC/CHC/District Hospital	38	4.00185	2166	2995	2511	109	375
391	iLembe	Ndwedwe	2022	rural	PHC/CHC/District Hospital	38	3.9947	1203	1668	1373	46	249
392	uMgungundlovu	Mpofana	2018	peri-urban	PHC/CHC/District Hospital	35	3.1172	380	547	504	18	25
392	uMgungundlovu	Mpofana	2019	peri-urban	PHC/CHC/District Hospital	35	3.60755	420	573	507	14	52
392	uMgungundlovu	Mpofana	2020	peri-urban	PHC/CHC/District Hospital	36	3.425	379	566	512	16	38
392	uMgungundlovu	Mpofana	2021	peri-urban	PHC/CHC/District Hospital	37	3.0073	273	381	338	21	22
392	uMgungundlovu	Mpofana	2022	peri-urban	PHC/CHC/District Hospital	37	3.1844	142	228	189	12	27
393	Ugu	Umzumbe	2018	rural	PHC/CHC/District Hospital	36	4.00145	489	710	614	13	83
393	Ugu	Umzumbe	2019	rural	PHC/CHC/District Hospital	37	4.0029	430	637	554	12	71
393	Ugu	Umzumbe	2020	rural	PHC/CHC/District Hospital	38	3.8901	590	887	769	18	100
393	Ugu	Umzumbe	2021	rural	PHC/CHC/District Hospital	36	4.11285	578	845	737	16	92
393	Ugu	Umzumbe	2022	rural	PHC/CHC/District Hospital	39	3.7674	290	420	388	8	24
394	eThekwini	eThekwini	2020	urban	PHC/CHC/District Hospital	40		1	1	1	0	0
394	eThekwini	eThekwini	2021	urban	PHC/CHC/District Hospital	32	5.0971	2	3	2	0	1
395	Zululand	AbaQulusi	2018	peri-urban	PHC/CHC/District Hospital	41	4.2013	258	415	346	7	62
395	Zululand	AbaQulusi	2019	peri-urban	PHC/CHC/District Hospital	39	4.281	333	501	429	9	63
395	Zululand	AbaQulusi	2020	peri-urban	PHC/CHC/District Hospital	41	3.898	327	514	442	16	56
395	Zululand	AbaQulusi	2021	peri-urban	PHC/CHC/District Hospital	41	3.86445	329	490	430	10	50
395	Zululand	AbaQulusi	2022	peri-urban	PHC/CHC/District Hospital	42	3.9479	180	276	245	4	27
396	King Cetshwayo	Nkandla	2018	rural	PHC/CHC/District Hospital	35	3.9621	1692	2235	2071	29	135
396	King Cetshwayo	Nkandla	2019	rural	PHC/CHC/District Hospital	36	3.8633	1674	2237	2102	24	111
396	King Cetshwayo	Nkandla	2020	rural	PHC/CHC/District Hospital	37	3.2068	1909	2551	2292	90	169
396	King Cetshwayo	Nkandla	2021	rural	PHC/CHC/District Hospital	38	3.5502	2029	2735	2568	51	116
396	King Cetshwayo	Nkandla	2022	rural	PHC/CHC/District Hospital	38	3.5236	1163	1581	1449	34	98
397	uMkhanyakude	Big 5 Hlabisa	2018	rural	PHC/CHC/District Hospital	36	4.0809	888	1249	1059	19	171
397	uMkhanyakude	Big 5 Hlabisa	2019	rural	PHC/CHC/District Hospital	37	4.0681	884	1267	1072	22	173
397	uMkhanyakude	Big 5 Hlabisa	2020	rural	PHC/CHC/District Hospital	37	3.6074	906	1331	1124	38	169
397	uMkhanyakude	Big 5 Hlabisa	2021	rural	PHC/CHC/District Hospital	38	3.7656	872	1251	1142	33	76
397	uMkhanyakude	Big 5 Hlabisa	2022	rural	PHC/CHC/District Hospital	39	3.9571	460	674	619	13	42
398	iLembe	Maphumulo	2018	rural	PHC/CHC/District Hospital	36	4.4409	322	423	356	5	62
398	iLembe	Maphumulo	2019	rural	PHC/CHC/District Hospital	36	4.6263	278	398	315	9	74
398	iLembe	Maphumulo	2020	rural	PHC/CHC/District Hospital	37	4.1038	332	450	357	16	77
398	iLembe	Maphumulo	2021	rural	PHC/CHC/District Hospital	38	4.0374	332	482	397	21	64
398	iLembe	Maphumulo	2022	rural	PHC/CHC/District Hospital	40.5	4.1205	175	270	225	10	35
399	uMgungundlovu	Mpofana	2018	peri-urban	PHC/CHC/District Hospital	33	3.8339	632	892	800	17	75
399	uMgungundlovu	Mpofana	2019	peri-urban	PHC/CHC/District Hospital	34	3.8959	765	1128	1004	19	105
399	uMgungundlovu	Mpofana	2020	peri-urban	PHC/CHC/District Hospital	35	3.6211	1023	1510	1355	32	123
399	uMgungundlovu	Mpofana	2021	peri-urban	PHC/CHC/District Hospital	36	3.48545	1141	1669	1493	59	117
399	uMgungundlovu	Mpofana	2022	peri-urban	PHC/CHC/District Hospital	36	3.23205	613	900	778	48	74
400	eThekwini	eThekwini	2018	urban	PHC/CHC/District Hospital	36	3.7085	2462	3735	3436	57	242
400	eThekwini	eThekwini	2019	urban	PHC/CHC/District Hospital	36	3.80445	2721	4047	3661	66	320
400	eThekwini	eThekwini	2020	urban	PHC/CHC/District Hospital	37	3.7908	2871	4421	3876	123	422
400	eThekwini	eThekwini	2021	urban	PHC/CHC/District Hospital	38	3.7271	2808	4410	4024	87	299
400	eThekwini	eThekwini	2022	urban	PHC/CHC/District Hospital	38	3.3059	1565	2383	2086	105	192
401	uMgungundlovu	uMngeni	2018	peri-urban	PHC/CHC/District Hospital	39	3.93015	2576	3993	3555	77	361
401	uMgungundlovu	uMngeni	2019	peri-urban	PHC/CHC/District Hospital	38	3.8494	3534	5307	4552	144	611
401	uMgungundlovu	uMngeni	2020	peri-urban	PHC/CHC/District Hospital	39	3.8352	3657	5701	4844	183	674
401	uMgungundlovu	uMngeni	2021	peri-urban	PHC/CHC/District Hospital	40	3.4681	3664	5576	4749	258	569
401	uMgungundlovu	uMngeni	2022	peri-urban	PHC/CHC/District Hospital	41	3.1696	1831	2748	2363	148	237
402	uMkhanyakude	Mtubatuba	2018	peri-urban	PHC/CHC/District Hospital	35	3.9652	1560	2226	1973	32	221
402	uMkhanyakude	Mtubatuba	2019	peri-urban	PHC/CHC/District Hospital	35	4.1522	1617	2287	1958	38	291
402	uMkhanyakude	Mtubatuba	2020	peri-urban	PHC/CHC/District Hospital	36	3.8692	1892	2677	2282	70	325
402	uMkhanyakude	Mtubatuba	2021	peri-urban	PHC/CHC/District Hospital	37	3.887	1755	2446	2183	40	223
402	uMkhanyakude	Mtubatuba	2022	peri-urban	PHC/CHC/District Hospital	37	3.79675	891	1233	1115	22	96
403	eThekwini	eThekwini	2018	urban	PHC/CHC/District Hospital	37	3.79	4105	5712	5197	83	432
403	eThekwini	eThekwini	2019	urban	PHC/CHC/District Hospital	37	3.8286	4179	5819	5286	81	452
403	eThekwini	eThekwini	2020	urban	PHC/CHC/District Hospital	38	3.85405	4168	6068	5386	147	535
403	eThekwini	eThekwini	2021	urban	PHC/CHC/District Hospital	39	3.5658	4657	6608	5868	189	551
403	eThekwini	eThekwini	2022	urban	PHC/CHC/District Hospital	40	3.2719	2723	3838	3330	186	322
404	iLembe	KwaDukuza	2018	peri-urban	PHC/CHC/District Hospital	34	4.2648	1450	2005	1600	50	355
404	iLembe	KwaDukuza	2019	peri-urban	PHC/CHC/District Hospital	35	4.14135	1649	2264	1876	38	350
404	iLembe	KwaDukuza	2020	peri-urban	PHC/CHC/District Hospital	35	3.8228	1446	1918	1565	71	282
404	iLembe	KwaDukuza	2021	peri-urban	PHC/CHC/District Hospital	37	3.91635	1468	2049	1711	51	287
404	iLembe	KwaDukuza	2022	peri-urban	PHC/CHC/District Hospital	37	4.0791	840	1148	933	36	179
405	uMgungundlovu	Msunduzi	2018	urban	PHC/CHC/District Hospital	38	4.0755	3153	4685	4299	63	323
405	uMgungundlovu	Msunduzi	2019	urban	PHC/CHC/District Hospital	37	4.25035	3382	5130	4534	100	496
405	uMgungundlovu	Msunduzi	2020	urban	PHC/CHC/District Hospital	37	4.00775	3841	6086	5468	97	521
405	uMgungundlovu	Msunduzi	2021	urban	PHC/CHC/District Hospital	39	3.8933	3799	5645	5198	73	374
405	uMgungundlovu	Msunduzi	2022	urban	PHC/CHC/District Hospital	39	3.91995	1939	2917	2707	40	170
406	Zululand	Ulundi	2018	rural	PHC/CHC/District Hospital	37	4.4712	474	637	544	10	83
406	Zululand	Ulundi	2019	rural	PHC/CHC/District Hospital	37	4.5123	546	760	634	8	118
406	Zululand	Ulundi	2020	rural	PHC/CHC/District Hospital	39	3.8978	659	918	782	19	117
406	Zululand	Ulundi	2021	rural	PHC/CHC/District Hospital	39	4.146	739	1031	879	22	130
406	Zululand	Ulundi	2022	rural	PHC/CHC/District Hospital	39	3.93225	413	581	493	17	71
407	uMkhanyakude	Umhlabuyalingana	2018	rural	PHC/CHC/District Hospital	35	4.44555	3431	4792	4112	81	599
407	uMkhanyakude	Umhlabuyalingana	2019	rural	PHC/CHC/District Hospital	36	4.3521	3234	4664	3993	91	580
407	uMkhanyakude	Umhlabuyalingana	2020	rural	PHC/CHC/District Hospital	37	3.8816	3172	4510	3720	146	644
407	uMkhanyakude	Umhlabuyalingana	2021	rural	PHC/CHC/District Hospital	38	3.879	3036	4335	3608	138	589
407	uMkhanyakude	Umhlabuyalingana	2022	rural	PHC/CHC/District Hospital	39	4.1398	1656	2377	2028	57	292
408	uMkhanyakude	Umhlabuyalingana	2018	rural	PHC/CHC/District Hospital	37	4.22585	660	943	819	10	114
408	uMkhanyakude	Umhlabuyalingana	2019	rural	PHC/CHC/District Hospital	37	3.8692	737	1038	920	12	106
408	uMkhanyakude	Umhlabuyalingana	2020	rural	PHC/CHC/District Hospital	37	3.65405	808	1122	964	34	124
408	uMkhanyakude	Umhlabuyalingana	2021	rural	PHC/CHC/District Hospital	38	3.959	748	1050	957	22	71
408	uMkhanyakude	Umhlabuyalingana	2022	rural	PHC/CHC/District Hospital	37	3.93085	437	605	559	9	37
409	uMzinyathi	uMsinga	2018	rural	PHC/CHC/District Hospital	34	3.7299	114	145	120	2	23
409	uMzinyathi	uMsinga	2019	rural	PHC/CHC/District Hospital	36	4.1367	179	228	193	6	29
409	uMzinyathi	uMsinga	2020	rural	PHC/CHC/District Hospital	35	3.2988	228	292	255	6	31
409	uMzinyathi	uMsinga	2021	rural	PHC/CHC/District Hospital	37	3.3535	242	316	267	14	35
409	uMzinyathi	uMsinga	2022	rural	PHC/CHC/District Hospital	36	3.3064	136	184	148	12	24
410	eThekwini	eThekwini	2018	urban	PHC/CHC/District Hospital	37	3.8743	2287	3430	3098	53	279
410	eThekwini	eThekwini	2019	urban	PHC/CHC/District Hospital	37	3.9066	2328	3518	3190	40	288
410	eThekwini	eThekwini	2020	urban	PHC/CHC/District Hospital	38	3.66085	2482	3842	3468	93	281
410	eThekwini	eThekwini	2021	urban	PHC/CHC/District Hospital	39	3.3926	2469	3717	3406	93	218
410	eThekwini	eThekwini	2022	urban	PHC/CHC/District Hospital	39	3.1332	1102	1675	1468	88	119
411	iLembe	Maphumulo	2018	rural	PHC/CHC/District Hospital	37	4.12645	572	835	713	17	105
411	iLembe	Maphumulo	2019	rural	PHC/CHC/District Hospital	36	3.94905	646	929	787	21	121
411	iLembe	Maphumulo	2020	rural	PHC/CHC/District Hospital	37	3.8068	738	1050	885	31	134
411	iLembe	Maphumulo	2021	rural	PHC/CHC/District Hospital	36	3.87415	818	1139	969	22	148
411	iLembe	Maphumulo	2022	rural	PHC/CHC/District Hospital	36	4.0043	443	618	531	17	70
412	Ugu	Ray Nkonyeni	2018	urban	PHC/CHC/District Hospital	35	4.12215	1091	1518	1258	30	230
412	Ugu	Ray Nkonyeni	2019	urban	PHC/CHC/District Hospital	35	3.9024	1021	1386	1197	27	162
412	Ugu	Ray Nkonyeni	2020	urban	PHC/CHC/District Hospital	37	3.76435	1123	1539	1315	40	184
412	Ugu	Ray Nkonyeni	2021	urban	PHC/CHC/District Hospital	37	3.53995	1188	1635	1433	48	154
412	Ugu	Ray Nkonyeni	2022	urban	PHC/CHC/District Hospital	37	3.6133	579	824	711	26	87
413	King Cetshwayo	Nkandla	2018	rural	PHC/CHC/District Hospital	37	4.5756	230	314	260	6	48
413	King Cetshwayo	Nkandla	2019	rural	PHC/CHC/District Hospital	38	4.1271	306	429	330	16	83
413	King Cetshwayo	Nkandla	2020	rural	PHC/CHC/District Hospital	39	3.9287	427	579	449	24	106
413	King Cetshwayo	Nkandla	2021	rural	PHC/CHC/District Hospital	38	4.2278	326	423	341	9	73
413	King Cetshwayo	Nkandla	2022	rural	PHC/CHC/District Hospital	38	3.7993	198	258	213	8	37
414	King Cetshwayo	uMlalazi	2018	peri-urban	PHC/CHC/District Hospital	35	4.6608	0	69	66	0	3
414	King Cetshwayo	uMlalazi	2019	peri-urban	PHC/CHC/District Hospital	35.5	3.642	0	41	35	1	5
414	King Cetshwayo	uMlalazi	2020	peri-urban	PHC/CHC/District Hospital	35	3.8555	1	36	30	1	5
414	King Cetshwayo	uMlalazi	2021	peri-urban	PHC/CHC/District Hospital	36	3.4248	2	56	51	2	3
414	King Cetshwayo	uMlalazi	2022	peri-urban	PHC/CHC/District Hospital	37	3.6095	2	25	22	0	3
415	uMzinyathi	uMsinga	2018	rural	PHC/CHC/District Hospital	33	4.3026	267	327	287	3	37
415	uMzinyathi	uMsinga	2019	rural	PHC/CHC/District Hospital	35	4.2504	260	326	279	5	42
415	uMzinyathi	uMsinga	2020	rural	PHC/CHC/District Hospital	33	3.5765	243	291	244	9	38
415	uMzinyathi	uMsinga	2021	rural	PHC/CHC/District Hospital	36	3.5122	264	313	262	13	38
415	uMzinyathi	uMsinga	2022	rural	PHC/CHC/District Hospital	34	3.41845	149	198	148	16	34
416	uMkhanyakude	Umhlabuyalingana	2018	rural	PHC/CHC/District Hospital	38	4.0453	305	444	389	11	44
416	uMkhanyakude	Umhlabuyalingana	2019	rural	PHC/CHC/District Hospital	38	4.1335	312	454	403	6	45
416	uMkhanyakude	Umhlabuyalingana	2020	rural	PHC/CHC/District Hospital	41	3.7442	295	436	383	7	46
416	uMkhanyakude	Umhlabuyalingana	2021	rural	PHC/CHC/District Hospital	42	3.7823	282	398	364	8	26
416	uMkhanyakude	Umhlabuyalingana	2022	rural	PHC/CHC/District Hospital	41	3.4393	176	265	240	6	19
417	Harry Gwala	Umzimkhulu	2018	rural	PHC/CHC/District Hospital	36	3.7909	851	1135	976	33	126
417	Harry Gwala	Umzimkhulu	2019	rural	PHC/CHC/District Hospital	36	3.7347	975	1303	1097	41	165
417	Harry Gwala	Umzimkhulu	2020	rural	PHC/CHC/District Hospital	36	4.1398	996	1345	1164	27	154
417	Harry Gwala	Umzimkhulu	2021	rural	PHC/CHC/District Hospital	37	3.6957	944	1290	1160	26	104
[truncated: 1,538 more rows]
